# Supplementary material for: Identifying Small Molecule-miRNA Associations Based on Credible Negative Sample Selection and Random Walk
Source: Front Bioeng Biotechnol. 2020 Mar 17;8:131. doi: 10.3389/fbioe.2020.00131 (PMC7090022; doi:10.3389/fbioe.2020.00131)
Supplement: Table S3 — The predicted negative SMiR association scores based on CNSMiR in SM2miR1. [file Table_3.xlsx]

## Sheet: Sheet1
0.697049	0.746619	0.746619	0.680383	0.844593	0.786707	0.81685	0.8424	0.808156	0.784507	0.971708	0.907193	0.959349	0.850781	0.850781	0.849336	1	0.839037	0.840885	0.849336	0.941388	0.971708	1	1	0.953515	1	1	1	1	0.91384	1	0.779034	0.91888	1	1	1	1	1	1	1	0.564678	0.564678	0.564678	1	1	0.941388	1	1	1	1
0.496337	0.554549	0.554549	0.477114	0.689906	0.628575	0.649924	0.728622	0.662457	0.643972	0.871273	0.779814	0.909191	0.775925	0.775925	0.709851	1	0.655275	0.700333	0.709851	0.902217	0.871273	1	1	0.939695	1	1	1	1	0.877042	1	0.62257	0.867274	1	1	1	1	1	1	1	0.33726	0.33726	0.33726	1	1	0.902217	1	1	1	1
0.514582	0.567735	0.567735	0.511453	0.740596	0.607016	0.622694	0.723684	0.647329	0.654751	0.879765	0.797399	0.894491	0.823246	0.823246	0.737861	1	0.670454	0.722527	0.737861	0.876341	0.879765	1	1	0.918329	1	1	1	1	0.886388	1	0.630022	0.871012	1	1	1	1	1	1	1	0.388291	0.388291	0.388291	1	1	0.876341	1	1	1	1
0.615759	0.656784	0.656784	0.584149	0.798117	0.653312	0.707159	0.771206	0.707159	0.705393	0.90683	0.850186	0.916952	0.86002	0.86002	0.753671	1	0.736608	0.782861	0.753671	0.91842	0.90683	1	1	0.939977	1	1	1	1	0.916127	1	0.735577	0.871273	1	1	1	1	1	1	1	0.337497	0.337497	0.337497	1	1	0.91842	1	1	1	1
0.673276	0.700893	0.700893	0.626629	0.836859	0.79708	0.784978	0.841811	0.778256	0.754802	0.941765	0.904656	0.924502	0.849846	0.849846	0.844509	1	0.788597	0.844087	0.844509	0.947243	0.941765	1	1	0.934167	1	1	1	1	0.918696	1	0.807187	0.881615	1	1	1	1	1	1	1	0.544929	0.544929	0.544929	1	1	0.947243	1	1	1	1
0.475114	0.516593	0.516593	0.476018	0.687977	0.548976	0.595592	0.669315	0.609571	0.632611	0.830606	0.763914	0.910738	0.798916	0.798916	0.643972	1	0.619402	0.681813	0.643972	0.85479	0.830606	1	1	0.91174	1	1	1	1	0.887098	1	0.612259	0.856415	1	1	1	1	1	1	1	0.299932	0.299932	0.299932	1	1	0.85479	1	1	1	1
0.616683	0.679703	0.679703	0.635782	0.73764	0.709425	0.755859	0.758358	0.726367	0.74774	0.919891	0.834602	0.957816	0.83778	0.83778	0.76529	1	0.813752	0.767436	0.76529	0.920811	0.919891	1	1	0.946769	1	1	1	1	0.947906	1	0.724916	0.949329	1	1	1	1	1	1	1	0.59268	0.59268	0.59268	1	1	0.920811	1	1	1	1
0.657836	0.699143	0.699143	0.617424	0.792946	0.740448	0.724916	0.808965	0.744755	0.742301	0.910738	0.856929	0.920627	0.876955	0.876955	0.780906	1	0.784821	0.821519	0.780906	0.950849	0.910738	1	1	0.92728	1	1	1	1	0.947716	1	0.809127	0.892436	1	1	1	1	1	1	1	0.587899	0.587899	0.587899	1	1	0.950849	1	1	1	1
0.63356	0.697397	0.697397	0.661464	0.783331	0.693018	0.727821	0.775769	0.744829	0.788282	0.935102	0.849506	0.960117	0.870663	0.870663	0.813752	1	0.775382	0.774065	0.813752	0.892169	0.935102	1	1	0.958199	1	1	1	1	0.944216	1	0.623941	0.931462	1	1	1	1	1	1	1	0.604109	0.604109	0.604109	1	1	0.892169	1	1	1	1
0.528084	0.612626	0.612626	0.556104	0.698374	0.575855	0.680383	0.611525	0.571095	0.601036	0.903391	0.778723	0.933887	0.827869	0.827869	0.601217	1	0.751112	0.62757	0.601217	0.87713	0.903391	1	1	0.920167	1	1	1	1	0.923116	1	0.583973	0.92367	1	1	1	1	1	1	1	0.452033	0.452033	0.452033	1	1	0.87713	1	1	1	1
0.501977	0.586079	0.586079	0.551563	0.70321	0.617485	0.696422	0.655865	0.618041	0.649924	0.935008	0.800835	0.94233	0.783723	0.783723	0.700122	1	0.73956	0.655406	0.700122	0.848742	0.935008	1	1	0.93314	1	1	1	1	0.892526	1	0.529935	0.93258	1	1	1	1	1	1	1	0.506465	0.506465	0.506465	1	1	0.848742	1	1	1	1
0.520222	0.553995	0.553995	0.549416	0.734401	0.597202	0.611464	0.69032	0.633877	0.686877	0.870315	0.817258	0.918237	0.821601	0.821601	0.687358	1	0.627507	0.661993	0.687358	0.843749	0.870315	1	1	0.884971	1	1	1	1	0.914297	1	0.588075	0.891099	1	1	1	1	1	1	1	0.335612	0.335612	0.335612	1	1	0.843749	1	1	1	1
0.529194	0.581119	0.581119	0.511197	0.715839	0.587546	0.656193	0.724916	0.66651	0.653116	0.860106	0.783253	0.919431	0.811233	0.811233	0.670052	1	0.673882	0.716555	0.670052	0.905833	0.860106	1	1	0.916494	1	1	1	1	0.88763	1	0.630148	0.875027	1	1	1	1	1	1	1	0.319244	0.319244	0.319244	1	1	0.905833	1	1	1	1
0.620022	0.669516	0.669516	0.528295	0.765137	0.678752	0.716914	0.76575	0.718636	0.71291	0.901586	0.834936	0.938474	0.848148	0.848148	0.722383	1	0.664447	0.760941	0.722383	0.932953	0.901586	1	1	0.94167	1	1	1	1	0.92552	1	0.69503	0.794931	1	1	1	1	1	1	1	0.330615	0.330615	0.330615	1	1	0.932953	1	1	1	1
0.546184	0.615143	0.615143	0.510431	0.724191	0.55973	0.666777	0.66365	0.612749	0.6472	0.892793	0.792708	0.923301	0.848572	0.848572	0.67611	1	0.637437	0.655603	0.67611	0.879414	0.892793	1	1	0.944594	1	1	1	1	0.928857	1	0.620953	0.821848	1	1	1	1	1	1	1	0.334038	0.334038	0.334038	1	1	0.879414	1	1	1	1
0.668981	0.750437	0.750437	0.603506	0.765597	0.708504	0.791204	0.751638	0.723974	0.750212	0.949519	0.846454	0.963194	0.876955	0.876955	0.762616	1	0.741634	0.743341	0.762616	0.935663	0.949519	1	1	0.928579	1	1	1	1	0.969573	1	0.722022	0.844087	1	1	1	1	1	1	1	0.534139	0.534139	0.534139	1	1	0.935663	1	1	1	1
0.615143	0.658428	0.658428	0.578625	0.766592	0.622819	0.679703	0.762388	0.716484	0.713623	0.877481	0.819796	0.939789	0.862345	0.862345	0.723757	1	0.725278	0.781453	0.723757	0.92589	0.877481	1	1	0.931182	1	1	1	1	0.922194	1	0.70978	0.870924	1	1	1	1	1	1	1	0.392821	0.392821	0.392821	1	1	0.92589	1	1	1	1
0.62688	0.691702	0.691702	0.596426	0.741337	0.720147	0.755935	0.76759	0.738378	0.76782	0.92589	0.839121	0.961943	0.844678	0.844678	0.781141	1	0.724626	0.746918	0.781141	0.919431	0.92589	1	1	0.93688	1	1	1	1	0.956093	1	0.661795	0.874765	1	1	1	1	1	1	1	0.586842	0.586842	0.586842	1	1	0.919431	1	1	1	1
0.557106	0.65103	0.65103	0.605016	0.768511	0.666843	0.712767	0.70497	0.639416	0.663319	0.949994	0.812938	0.907012	0.860794	0.860794	0.747217	1	0.799155	0.708787	0.747217	0.877744	0.949994	1	1	0.957816	1	1	1	1	0.910556	1	0.637118	0.953229	1	1	1	1	1	1	1	0.577469	0.577469	0.577469	1	1	0.877744	1	1	1	1
0.546293	0.612749	0.612749	0.5498	0.764143	0.611219	0.697328	0.684546	0.634385	0.64044	0.934821	0.833435	0.926724	0.809127	0.809127	0.722672	1	0.69191	0.658823	0.722672	0.874153	0.934821	1	1	0.953038	1	1	1	1	0.882497	1	0.661662	0.879765	1	1	1	1	1	1	1	0.412673	0.412673	0.412673	1	1	0.874153	1	1	1	1
0.537461	0.610425	0.610425	0.502982	0.714337	0.562536	0.671058	0.651225	0.596486	0.595592	0.882673	0.777167	0.915944	0.832435	0.832435	0.62145	1	0.674354	0.64623	0.62145	0.907012	0.882673	1	1	0.941388	1	1	1	1	0.905652	1	0.682086	0.848827	1	1	1	1	1	1	1	0.306972	0.306972	0.306972	1	1	0.907012	1	1	1	1
0.737345	0.788124	0.788124	0.709354	0.836775	0.756389	0.817422	0.818813	0.78836	0.793105	0.948854	0.887719	0.962809	0.904476	0.904476	0.810341	1	0.812532	0.801156	0.810341	0.953801	0.948854	1	1	0.929973	1	1	1	1	0.959541	1	0.795169	0.917594	1	1	1	1	1	1	1	0.563268	0.563268	0.563268	1	1	0.953801	1	1	1	1
0.518871	0.605924	0.605924	0.470011	0.66731	0.593273	0.675366	0.696631	0.64012	0.644359	0.880646	0.754123	0.91888	0.816686	0.816686	0.680587	1	0.689837	0.716627	0.680587	0.91686	0.880646	1	1	0.909737	1	1	1	1	0.922932	1	0.656521	0.830523	1	1	1	1	1	1	1	0.384466	0.384466	0.384466	1	1	0.91686	1	1	1	1
0.570125	0.642942	0.642942	0.611219	0.789544	0.629581	0.704054	0.693156	0.628889	0.654882	0.930345	0.824977	0.907284	0.871273	0.871273	0.743936	1	0.760941	0.69191	0.743936	0.87424	0.930345	1	1	0.950184	1	1	1	1	0.910374	1	0.668579	0.937255	1	1	1	1	1	1	1	0.471894	0.471894	0.471894	1	1	0.87424	1	1	1	1
0.593629	0.642171	0.642171	0.566035	0.750812	0.657441	0.699353	0.741782	0.687702	0.682495	0.889052	0.821848	0.927094	0.840465	0.840465	0.690734	1	0.727312	0.740596	0.690734	0.927002	0.889052	1	1	0.943084	1	1	1	1	0.919983	1	0.698654	0.88391	1	1	1	1	1	1	1	0.334138	0.334138	0.334138	1	1	0.927002	1	1	1	1
0.603264	0.639032	0.639032	0.582515	0.783096	0.661199	0.665378	0.761245	0.706523	0.724046	0.890297	0.840465	0.928115	0.859332	0.859332	0.733227	1	0.684135	0.747964	0.733227	0.899964	0.890297	1	1	0.937817	1	1	1	1	0.922286	1	0.679227	0.869011	1	1	1	1	1	1	1	0.375161	0.375161	0.375161	1	1	0.899964	1	1	1	1
0.5498	0.590905	0.590905	0.544602	0.765443	0.62444	0.653378	0.682154	0.646876	0.691564	0.891277	0.829278	0.948285	0.830606	0.830606	0.741115	1	0.658626	0.718277	0.741115	0.841727	0.891277	1	1	0.934447	1	1	1	1	0.899874	1	0.617609	0.833768	1	1	1	1	1	1	1	0.443525	0.443525	0.443525	1	1	0.841727	1	1	1	1
0.692394	0.733227	0.733227	0.670186	0.824812	0.784193	0.802278	0.816033	0.7455	0.755406	0.952562	0.899515	0.913566	0.884794	0.884794	0.803402	1	0.829693	0.809774	0.803402	0.952276	0.952562	1	1	0.948475	1	1	1	1	0.96493	1	0.804769	0.921733	1	1	1	1	1	1	1	0.520846	0.520846	0.520846	1	1	0.952276	1	1	1	1
0.543351	0.590787	0.590787	0.529882	0.683315	0.569156	0.650054	0.661861	0.629015	0.625565	0.812045	0.746843	0.950374	0.834602	0.834602	0.620518	1	0.680859	0.67638	0.620518	0.917227	0.812045	1	1	0.845269	1	1	1	1	0.912196	1	0.65462	0.894491	1	1	1	1	1	1	1	0.361642	0.361642	0.361642	1	1	0.917227	1	1	1	1
0.483647	0.552833	0.552833	0.533605	0.694058	0.595473	0.646488	0.6558	0.610608	0.635909	0.898526	0.786077	0.931089	0.779502	0.779502	0.681608	1	0.732641	0.674421	0.681608	0.847724	0.898526	1	1	0.926446	1	1	1	1	0.88285	1	0.601577	0.935289	1	1	1	1	1	1	1	0.462134	0.462134	0.462134	1	1	0.847724	1	1	1	1
0.516128	0.563888	0.563888	0.50248	0.702296	0.566431	0.622507	0.661596	0.592384	0.59458	0.853338	0.781063	0.895386	0.816115	0.816115	0.631726	1	0.671998	0.654424	0.631726	0.904295	0.853338	1	1	0.935382	1	1	1	1	0.907647	1	0.630211	0.880381	1	1	1	1	1	1	1	0.30228	0.30228	0.30228	1	1	0.904295	1	1	1	1
0.485246	0.566771	0.566771	0.465241	0.655341	0.55333	0.630968	0.697607	0.637692	0.614467	0.846707	0.724916	0.914114	0.798676	0.798676	0.637501	1	0.720723	0.736755	0.637501	0.91686	0.846707	1	1	0.904928	1	1	1	1	0.883468	1	0.659351	0.879062	1	1	1	1	1	1	1	0.318383	0.318383	0.318383	1	1	0.91686	1	1	1	1
0.531368	0.572983	0.572983	0.516645	0.696004	0.561861	0.629896	0.674219	0.615697	0.616128	0.83887	0.777945	0.9132	0.818321	0.818321	0.634702	1	0.659812	0.652855	0.634702	0.914023	0.83887	1	1	0.862517	1	1	1	1	0.914663	1	0.675704	0.888696	1	1	1	1	1	1	1	0.201634	0.201634	0.201634	1	1	0.914023	1	1	1	1
0.4851	0.55466	0.55466	0.45781	0.716699	0.639288	0.603445	0.73308	0.645778	0.603868	0.891634	0.779814	0.88091	0.779034	0.779034	0.716125	1	0.68154	0.7226	0.716125	0.906468	0.891634	1	1	0.934915	1	1	1	1	0.847639	1	0.581409	0.855474	1	1	1	1	1	1	1	0.387593	0.387593	0.387593	1	1	0.906468	1	1	1	1
0.608231	0.656718	0.656718	0.598039	0.753746	0.565017	0.696561	0.709709	0.657836	0.672469	0.880469	0.815462	0.926909	0.87197	0.87197	0.701173	1	0.733961	0.706523	0.701173	0.922839	0.880469	1	1	0.941953	1	1	1	1	0.943367	1	0.699563	0.907375	1	1	1	1	1	1	1	0.341844	0.341844	0.341844	1	1	0.922839	1	1	1	1
0.5244	0.591319	0.591319	0.492185	0.713552	0.640696	0.665711	0.736239	0.663518	0.659153	0.902578	0.800435	0.901225	0.802358	0.802358	0.737418	1	0.644939	0.682836	0.737418	0.906014	0.902578	1	1	0.957433	1	1	1	1	0.900054	1	0.571038	0.850356	1	1	1	1	1	1	1	0.413086	0.413086	0.413086	1	1	0.906014	1	1	1	1
0.526186	0.566431	0.566431	0.52017	0.764602	0.6472	0.642942	0.7598	0.661596	0.624627	0.886123	0.823164	0.87075	0.802358	0.802358	0.714766	1	0.719068	0.745053	0.714766	0.914937	0.886123	1	1	0.920259	1	1	1	1	0.863812	1	0.672334	0.904476	1	1	1	1	1	1	1	0.298764	0.298764	0.298764	1	1	0.914937	1	1	1	1
0.491792	0.571323	0.571323	0.450364	0.739782	0.636545	0.582981	0.723467	0.623379	0.591082	0.933793	0.803804	0.861655	0.787179	0.787179	0.73705	1	0.64481	0.670454	0.73705	0.902037	0.933793	1	1	0.956284	1	1	1	1	0.855303	1	0.588723	0.82605	1	1	1	1	1	1	1	0.372991	0.372991	0.372991	1	1	0.902037	1	1	1	1
0.565017	0.633244	0.633244	0.553995	0.703843	0.622321	0.679295	0.686053	0.646036	0.663053	0.857015	0.764678	0.94167	0.860966	0.860966	0.682359	1	0.67638	0.664846	0.682359	0.911376	0.857015	1	1	0.921641	1	1	1	1	0.935382	1	0.601878	0.893597	1	1	1	1	1	1	1	0.455345	0.455345	0.455345	1	1	0.911376	1	1	1	1
0.606895	0.641209	0.641209	0.601036	0.762845	0.671595	0.636672	0.756313	0.697676	0.684683	0.84299	0.797878	0.92247	0.879589	0.879589	0.740152	1	0.753369	0.776623	0.740152	0.937442	0.84299	1	1	0.912379	1	1	1	1	0.919983	1	0.722961	0.928393	1	1	1	1	1	1	1	0.421684	0.421684	0.421684	1	1	0.937442	1	1	1	1
0.4949	0.550461	0.550461	0.469729	0.707017	0.563944	0.62027	0.628198	0.575567	0.612381	0.863726	0.776546	0.916219	0.820862	0.820862	0.664646	1	0.561075	0.598757	0.664646	0.847385	0.863726	1	1	0.918972	1	1	1	1	0.901586	1	0.566998	0.804286	1	1	1	1	1	1	1	0.301918	0.301918	0.301918	1	1	0.847385	1	1	1	1
0.58269	0.624003	0.624003	0.588899	0.800035	0.661332	0.692117	0.763074	0.692879	0.708362	0.914297	0.853764	0.90801	0.848572	0.848572	0.750962	1	0.732348	0.77082	0.750962	0.885768	0.914297	1	1	0.94365	1	1	1	1	0.905562	1	0.683588	0.895207	1	1	1	1	1	1	1	0.436267	0.436267	0.436267	1	1	0.885768	1	1	1	1
0.61996	0.650704	0.650704	0.576027	0.808803	0.657573	0.73125	0.763838	0.699353	0.694266	0.915303	0.872057	0.915578	0.845523	0.845523	0.722238	1	0.657375	0.700122	0.722238	0.918329	0.915303	1	1	0.910465	1	1	1	1	0.911649	1	0.686808	0.853252	1	1	1	1	1	1	1	0.29367	0.29367	0.29367	1	1	0.918329	1	1	1	1
0.533071	0.587781	0.587781	0.52524	0.731835	0.53478	0.658296	0.665711	0.619093	0.612749	0.892883	0.809774	0.929973	0.795726	0.795726	0.671326	1	0.699493	0.668847	0.671326	0.889585	0.892883	1	1	0.927187	1	1	1	1	0.880469	1	0.624877	0.876516	1	1	1	1	1	1	1	0.335545	0.335545	0.335545	1	1	0.889585	1	1	1	1
0.58374	0.640184	0.640184	0.552114	0.746619	0.612443	0.696631	0.717631	0.664381	0.665977	0.902398	0.822835	0.925797	0.834853	0.834853	0.680723	1	0.709071	0.707654	0.680723	0.91787	0.902398	1	1	0.93286	1	1	1	1	0.920075	1	0.688115	0.868142	1	1	1	1	1	1	1	0.320748	0.320748	0.320748	1	1	0.91787	1	1	1	1
0.557998	0.657836	0.657836	0.570068	0.722889	0.613669	0.735209	0.665844	0.632737	0.654162	0.942141	0.799155	0.950279	0.828946	0.828946	0.701314	1	0.753068	0.663053	0.701314	0.886388	0.942141	1	1	0.931089	1	1	1	1	0.916402	1	0.61693	0.905562	1	1	1	1	1	1	1	0.499025	0.499025	0.499025	1	1	0.886388	1	1	1	1
0.681949	0.724553	0.724553	0.625002	0.807752	0.748638	0.796363	0.826133	0.800915	0.776701	0.928022	0.873454	0.969476	0.849846	0.849846	0.835688	1	0.773214	0.836357	0.835688	0.947622	0.928022	1	1	0.861311	1	1	1	1	0.918972	1	0.742153	0.868489	1	1	1	1	1	1	1	0.525765	0.525765	0.525765	1	1	0.947622	1	1	1	1
0.527134	0.585201	0.585201	0.543568	0.732055	0.612443	0.642621	0.697746	0.6398	0.623816	0.877481	0.790413	0.916952	0.810422	0.810422	0.681472	1	0.709709	0.679499	0.681472	0.897448	0.877481	1	1	0.891455	1	1	1	1	0.875027	1	0.572467	0.925427	1	1	1	1	1	1	1	0.380907	0.380907	0.380907	1	1	0.897448	1	1	1	1
0.560459	0.616128	0.616128	0.54991	0.749387	0.584207	0.661133	0.716985	0.673007	0.680315	0.892258	0.811639	0.938662	0.828615	0.828615	0.682222	1	0.670521	0.6967	0.682222	0.887808	0.892258	1	1	0.929322	1	1	1	1	0.897448	1	0.672401	0.871099	1	1	1	1	1	1	1	0.325888	0.325888	0.325888	1	1	0.887808	1	1	1	1
0.603023	0.665511	0.665511	0.589371	0.756994	0.663252	0.695795	0.757979	0.704477	0.706876	0.893329	0.80945	0.929415	0.867274	0.867274	0.741708	1	0.734107	0.746097	0.741708	0.924225	0.893329	1	1	0.940259	1	1	1	1	0.927372	1	0.683861	0.903301	1	1	1	1	1	1	1	0.412797	0.412797	0.412797	1	1	0.924225	1	1	1	1
0.606652	0.652529	0.652529	0.589842	0.788676	0.605924	0.718205	0.780906	0.733667	0.717559	0.913931	0.849676	0.939507	0.830606	0.830606	0.770435	1	0.720579	0.756464	0.770435	0.914937	0.913931	1	1	0.939507	1	1	1	1	0.894849	1	0.69274	0.889585	1	1	1	1	1	1	1	0.373962	0.373962	0.373962	1	1	0.914937	1	1	1	1
0.504948	0.574245	0.574245	0.502078	0.671125	0.529088	0.636291	0.68619	0.627005	0.610852	0.830772	0.730519	0.913748	0.822835	0.822835	0.614344	1	0.749837	0.736976	0.614344	0.919339	0.830772	1	1	0.907828	1	1	1	1	0.895655	1	0.596247	0.914114	1	1	1	1	1	1	1	0.346456	0.346456	0.346456	1	1	0.919339	1	1	1	1
0.553939	0.63318	0.63318	0.563944	0.73919	0.64185	0.709496	0.735724	0.682222	0.688252	0.914297	0.799875	0.92728	0.834435	0.834435	0.761017	1	0.71541	0.705887	0.761017	0.895028	0.914297	1	1	0.949994	1	1	1	1	0.902939	1	0.636609	0.911194	1	1	1	1	1	1	1	0.432748	0.432748	0.432748	1	1	0.895028	1	1	1	1
0.519494	0.594164	0.594164	0.515097	0.685025	0.596903	0.67032	0.716125	0.664912	0.65685	0.889852	0.778022	0.928486	0.790887	0.790887	0.672065	1	0.728331	0.714981	0.672065	0.909282	0.889852	1	1	0.925242	1	1	1	1	0.898256	1	0.645326	0.901586	1	1	1	1	1	1	1	0.366777	0.366777	0.366777	1	1	0.909282	1	1	1	1
0.546785	0.600916	0.600916	0.527082	0.714194	0.600015	0.697328	0.738599	0.683315	0.677666	0.87564	0.796761	0.925149	0.812045	0.812045	0.684614	1	0.698165	0.732128	0.684614	0.913474	0.87564	1	1	0.915761	1	1	1	1	0.905924	1	0.640184	0.880558	1	1	1	1	1	1	1	0.318097	0.318097	0.318097	1	1	0.913474	1	1	1	1
0.555548	0.614098	0.614098	0.537568	0.74789	0.63375	0.648625	0.758206	0.653182	0.657244	0.886388	0.801877	0.861483	0.86875	0.86875	0.715696	1	0.753143	0.776934	0.715696	0.925705	0.886388	1	1	0.923763	1	1	1	1	0.931462	1	0.725133	0.895745	1	1	1	1	1	1	1	0.344418	0.344418	0.344418	1	1	0.925705	1	1	1	1
0.751563	0.778879	0.778879	0.749312	0.873366	0.76928	0.843496	0.865455	0.816278	0.833018	0.969573	0.935569	0.943178	0.900775	0.900775	0.846369	1	0.848742	0.849931	0.846369	0.945539	0.969573	1	1	0.962906	1	1	1	1	0.96493	1	0.83527	0.942707	1	1	1	1	1	1	1	0.547058	0.547058	0.547058	1	1	0.945539	1	1	1	1
0.555326	0.614774	0.614774	0.517575	0.723323	0.64153	0.668178	0.74297	0.675637	0.671125	0.879677	0.794613	0.909373	0.833601	0.833601	0.699563	1	0.683656	0.728914	0.699563	0.921917	0.879677	1	1	0.941106	1	1	1	1	0.915761	1	0.664314	0.859246	1	1	1	1	1	1	1	0.322291	0.322291	0.322291	1	1	0.921917	1	1	1	1
0.606834	0.6432	0.6432	0.576373	0.790413	0.664514	0.653901	0.725206	0.638649	0.639672	0.882673	0.832768	0.880646	0.88692	0.88692	0.713766	1	0.700403	0.696074	0.713766	0.932953	0.882673	1	1	0.909828	1	1	1	1	0.934447	1	0.727239	0.886123	1	1	1	1	1	1	1	0.34604	0.34604	0.34604	1	1	0.932953	1	1	1	1
0.601036	0.686328	0.686328	0.584499	0.719643	0.656718	0.71177	0.73543	0.68963	0.690182	0.877393	0.768358	0.937724	0.884264	0.884264	0.685985	1	0.731835	0.708787	0.685985	0.943367	0.877393	1	1	0.970931	1	1	1	1	0.944122	1	0.743936	0.917411	1	1	1	1	1	1	1	0.439903	0.439903	0.439903	1	1	0.943367	1	1	1	1
0.56001	0.623878	0.623878	0.521107	0.717774	0.59274	0.676786	0.71541	0.652007	0.63948	0.865974	0.777322	0.911376	0.846115	0.846115	0.6304	1	0.694822	0.706735	0.6304	0.93426	0.865974	1	1	0.856244	1	1	1	1	0.91631	1	0.67848	0.869358	1	1	1	1	1	1	1	0.318192	0.318192	0.318192	1	1	0.93426	1	1	1	1
0.577989	0.647394	0.647394	0.557886	0.712411	0.599116	0.700893	0.698374	0.653247	0.679023	0.89208	0.796443	0.935382	0.849336	0.849336	0.660538	1	0.725859	0.705534	0.660538	0.913474	0.89208	1	1	0.941294	1	1	1	1	0.949519	1	0.688941	0.881703	1	1	1	1	1	1	1	0.345211	0.345211	0.345211	1	1	0.913474	1	1	1	1
0.468275	0.513349	0.513349	0.492087	0.689147	0.566261	0.625252	0.673478	0.626128	0.661067	0.870402	0.793978	0.929694	0.762464	0.762464	0.686465	1	0.610913	0.649794	0.686465	0.832019	0.870402	1	1	0.921917	1	1	1	1	0.878447	1	0.590551	0.874328	1	1	1	1	1	1	1	0.349973	0.349973	0.349973	1	1	0.832019	1	1	1	1
0.549635	0.599715	0.599715	0.557886	0.777322	0.656915	0.686808	0.727457	0.65968	0.658757	0.912744	0.836524	0.90683	0.81996	0.81996	0.718924	1	0.715124	0.719139	0.718924	0.883645	0.912744	1	1	0.935944	1	1	1	1	0.882409	1	0.638905	0.89691	1	1	1	1	1	1	1	0.405879	0.405879	0.405879	1	1	0.883645	1	1	1	1
0.545365	0.592503	0.592503	0.511709	0.703843	0.615944	0.669918	0.730957	0.68434	0.67726	0.866061	0.79716	0.936224	0.799075	0.799075	0.671125	1	0.654882	0.704406	0.671125	0.91448	0.866061	1	1	0.949519	1	1	1	1	0.905018	1	0.680927	0.858044	1	1	1	1	1	1	1	0.284421	0.284421	0.284421	1	1	0.91448	1	1	1	1
0.62419	0.680587	0.680587	0.58409	0.779502	0.684888	0.726222	0.80292	0.745351	0.746993	0.922563	0.846115	0.9283	0.856586	0.856586	0.787887	1	0.687152	0.742524	0.787887	0.927743	0.922563	1	1	0.938568	1	1	1	1	0.929787	1	0.674556	0.868142	1	1	1	1	1	1	1	0.398718	0.398718	0.398718	1	1	0.927743	1	1	1	1
0.71049	0.722672	0.722672	0.658296	0.88135	0.734548	0.75813	0.816686	0.758434	0.73286	0.916127	0.900685	0.928672	0.896193	0.896193	0.769203	1	0.784664	0.840381	0.769203	0.947811	0.916127	1	1	0.960886	1	1	1	1	0.915852	1	0.803	0.878183	1	1	1	1	1	1	1	0.397962	0.397962	0.397962	1	1	0.947811	1	1	1	1
0.548812	0.61373	0.61373	0.520378	0.696491	0.605016	0.706169	0.700683	0.668245	0.645455	0.875728	0.783096	0.953706	0.794534	0.794534	0.654097	1	0.744681	0.734621	0.654097	0.924872	0.875728	1	1	0.87197	1	1	1	1	0.893329	1	0.719931	0.876955	1	1	1	1	1	1	1	0.358259	0.358259	0.358259	1	1	0.924872	1	1	1	1
0.766592	0.801076	0.801076	0.758889	0.867448	0.780282	0.803643	0.78435	0.76018	0.764984	0.945256	0.904566	0.969185	0.918604	0.918604	0.791362	1	0.866667	0.801717	0.791362	0.951896	0.945256	1	1	0.968313	1	1	1	1	0.957911	1	0.785527	0.94233	1	1	1	1	1	1	1	0.609449	0.609449	0.609449	1	1	0.951896	1	1	1	1
0.545638	0.577989	0.577989	0.561918	0.732494	0.674084	0.636863	0.74104	0.676177	0.674219	0.861138	0.812938	0.91247	0.812938	0.812938	0.731616	1	0.70978	0.724408	0.731616	0.904837	0.861138	1	1	0.953515	1	1	1	1	0.902217	1	0.639992	0.931835	1	1	1	1	1	1	1	0.421009	0.421009	0.421009	1	1	0.904837	1	1	1	1
0.493121	0.562255	0.562255	0.5498	0.701454	0.546129	0.660208	0.600856	0.562311	0.58884	0.911923	0.799795	0.93585	0.777867	0.777867	0.635845	1	0.748338	0.616498	0.635845	0.846962	0.911923	1	1	0.925334	1	1	1	1	0.88692	1	0.579262	0.944311	1	1	1	1	1	1	1	0.397763	0.397763	0.397763	1	1	0.846962	1	1	1	1
0.601517	0.646036	0.646036	0.581119	0.77639	0.705393	0.700052	0.807914	0.721517	0.728112	0.913474	0.850526	0.893061	0.854106	0.854106	0.7545	1	0.704054	0.749762	0.7545	0.927187	0.913474	1	1	0.939413	1	1	1	1	0.935663	1	0.698863	0.895745	1	1	1	1	1	1	1	0.347288	0.347288	0.347288	1	1	0.927187	1	1	1	1
0.577354	0.634956	0.634956	0.564226	0.760104	0.652594	0.681813	0.708008	0.623442	0.602842	0.900325	0.818649	0.880558	0.847978	0.847978	0.687633	1	0.766592	0.691495	0.687633	0.9445	0.900325	1	1	0.941294	1	1	1	1	0.913292	1	0.689354	0.923024	1	1	1	1	1	1	1	0.370056	0.370056	0.370056	1	1	0.9445	1	1	1	1
0.490073	0.550736	0.550736	0.495246	0.672469	0.528348	0.610791	0.632358	0.578452	0.594105	0.844002	0.751037	0.914754	0.809936	0.809936	0.62977	1	0.685025	0.654751	0.62977	0.880734	0.844002	1	1	0.948854	1	1	1	1	0.904566	1	0.627068	0.89003	1	1	1	1	1	1	1	0.283938	0.283938	0.283938	1	1	0.880734	1	1	1	1
0.593867	0.647071	0.647071	0.58339	0.765443	0.674489	0.705323	0.78537	0.713481	0.722383	0.918788	0.843243	0.908464	0.844087	0.844087	0.746022	1	0.735356	0.758585	0.746022	0.91842	0.918788	1	1	0.960021	1	1	1	1	0.92988	1	0.723757	0.902217	1	1	1	1	1	1	1	0.350078	0.350078	0.350078	1	1	0.91842	1	1	1	1
0.474639	0.529088	0.538321	0.458865	0.566544	0.489143	0.56293	0.514943	0.506617	0.530201	0.65856	0.607866	0.675164	0.616868	0.638202	0.544765	0.766286	0.54542	0.500524	0.510176	0.674287	0.650639	0.876429	0.899155	0.854021	0.872668	0.890564	0.896999	0.878886	0.725061	0.82961	0.655341	0.803322	0.887719	0.888607	0.868663	0.880029	0.880029	0.905199	0.885768	0.397286	0.405473	0.405473	0.876078	0.874678	0.825472	0.910283	0.876253	0.889141	0.875465
0.474829	0.530678	0.530678	0.493269	0.688321	0.56984	0.621077	0.693018	0.640632	0.638521	0.85385	0.76399	0.92441	0.777012	0.777012	0.69281	1	0.643972	0.671998	0.69281	0.865282	0.85385	1	1	0.923578	1	1	1	1	0.862431	1	0.574704	0.898885	1	1	1	1	1	1	1	0.321037	0.321037	0.321037	1	1	0.865282	1	1	1	1
0.579146	0.635273	0.635273	0.542157	0.723033	0.644487	0.685505	0.718996	0.673815	0.663518	0.866321	0.789781	0.937161	0.839877	0.839877	0.686534	1	0.728695	0.744308	0.686534	0.931648	0.866321	1	1	0.898346	1	1	1	1	0.917411	1	0.683041	0.872145	1	1	1	1	1	1	1	0.349483	0.349483	0.349483	1	1	0.931648	1	1	1	1
0.569043	0.626817	0.626817	0.521576	0.72957	0.592918	0.661332	0.672536	0.61373	0.617177	0.878622	0.797638	0.912561	0.847978	0.847978	0.645326	1	0.683861	0.671931	0.645326	0.921917	0.878622	1	1	0.931648	1	1	1	1	0.927094	1	0.647394	0.845016	1	1	1	1	1	1	1	0.290806	0.290806	0.290806	1	1	0.921917	1	1	1	1
0.576373	0.636354	0.636354	0.536333	0.763151	0.613301	0.675907	0.678752	0.60224	0.600976	0.905562	0.820206	0.887275	0.857529	0.857529	0.664779	1	0.665245	0.628198	0.664779	0.923578	0.905562	1	1	0.934541	1	1	1	1	0.921641	1	0.68229	0.859418	1	1	1	1	1	1	1	0.296265	0.296265	0.296265	1	1	0.923578	1	1	1	1
0.575337	0.608536	0.608536	0.561075	0.781063	0.682017	0.675164	0.772055	0.695656	0.652464	0.874065	0.82638	0.901045	0.827621	0.827621	0.714981	1	0.749237	0.778567	0.714981	0.933607	0.874065	1	1	0.93763	1	1	1	1	0.87564	1	0.736534	0.910465	1	1	1	1	1	1	1	0.333804	0.333804	0.333804	1	1	0.933607	1	1	1	1
0.534459	0.587664	0.587664	0.496337	0.73125	0.612933	0.689147	0.689906	0.637182	0.606227	0.886832	0.806541	0.923578	0.786707	0.786707	0.663916	1	0.665511	0.670253	0.663916	0.912014	0.886832	1	1	0.934821	1	1	1	1	0.867708	1	0.664049	0.846962	1	1	1	1	1	1	1	0.306512	0.306512	0.306512	1	1	0.912014	1	1	1	1
0.557775	0.631284	0.631284	0.581875	0.722166	0.615882	0.68154	0.688872	0.6509	0.703702	0.907738	0.802037	0.944877	0.846454	0.846454	0.728695	1	0.720579	0.693295	0.728695	0.869532	0.907738	1	1	0.951705	1	1	1	1	0.940071	1	0.642107	0.907102	1	1	1	1	1	1	1	0.512118	0.512118	0.512118	1	1	0.869532	1	1	1	1
0.555937	0.611097	0.611097	0.534192	0.74245	0.642428	0.715767	0.742153	0.690803	0.688596	0.915944	0.833268	0.93081	0.797878	0.797878	0.720147	1	0.650379	0.679567	0.720147	0.898346	0.915944	1	1	0.949139	1	1	1	1	0.895476	1	0.681745	0.863208	1	1	1	1	1	1	1	0.298705	0.298705	0.298705	1	1	0.898346	1	1	1	1
0.547004	0.6023	0.6023	0.522934	0.735356	0.595711	0.696004	0.682768	0.623878	0.610242	0.902127	0.819304	0.913748	0.800915	0.800915	0.658165	1	0.693087	0.659285	0.658165	0.912288	0.902127	1	1	0.915669	1	1	1	1	0.892347	1	0.632231	0.872145	1	1	1	1	1	1	1	0.241521	0.241521	0.241521	1	1	0.912288	1	1	1	1
0.660208	0.69281	0.69281	0.615697	0.80856	0.689079	0.713623	0.797718	0.763074	0.77005	0.90529	0.86269	0.956571	0.86988	0.86988	0.802519	1	0.699842	0.781766	0.802519	0.919707	0.90529	1	1	0.952372	1	1	1	1	0.928115	1	0.730154	0.857701	1	1	1	1	1	1	1	0.403572	0.403572	0.403572	1	1	0.919707	1	1	1	1
0.636927	0.677057	0.677057	0.626128	0.804125	0.707017	0.692325	0.816033	0.745127	0.729497	0.906468	0.85274	0.913109	0.869011	0.869011	0.758509	1	0.775149	0.801156	0.758509	0.941294	0.906468	1	1	0.904656	1	1	1	1	0.921548	1	0.713338	0.925334	1	1	1	1	1	1	1	0.415115	0.415115	0.415115	1	1	0.941294	1	1	1	1
0.56001	0.605985	0.605985	0.588252	0.761702	0.595473	0.654686	0.714409	0.674489	0.726076	0.88763	0.820288	0.944122	0.850186	0.850186	0.754123	1	0.691218	0.732128	0.754123	0.850526	0.88763	1	1	0.927929	1	1	1	1	0.915578	1	0.621885	0.893419	1	1	1	1	1	1	1	0.421641	0.421641	0.421641	1	1	0.850526	1	1	1	1
0.521785	0.604472	0.604472	0.514274	0.687908	0.568417	0.654882	0.690182	0.626943	0.633054	0.870054	0.751037	0.908373	0.841054	0.841054	0.661067	1	0.719211	0.699982	0.661067	0.909373	0.870054	1	1	0.882762	1	1	1	1	0.918237	1	0.616992	0.896282	1	1	1	1	1	1	1	0.378137	0.378137	0.378137	1	1	0.909373	1	1	1	1
0.500274	0.570695	0.570695	0.466779	0.677802	0.52503	0.615389	0.619093	0.568246	0.551783	0.826794	0.724771	0.91787	0.82638	0.82638	0.563888	1	0.689423	0.668112	0.563888	0.91001	0.826794	1	1	0.885325	1	1	1	1	0.883645	1	0.622196	0.849082	1	1	1	1	1	1	1	0.304373	0.304373	0.304373	1	1	0.91001	1	1	1	1
0.576892	0.637437	0.637437	0.585904	0.737861	0.658362	0.75942	0.705041	0.667444	0.67032	0.94233	0.852826	0.946674	0.787966	0.787966	0.698095	1	0.786628	0.704688	0.698095	0.90683	0.94233	1	1	0.941106	1	1	1	1	0.910738	1	0.689837	0.920996	1	1	1	1	1	1	1	0.411643	0.411643	0.411643	1	1	0.90683	1	1	1	1
0.318319	0.382395	0.382395	0.328966	0.684888	0.580364	0.458865	0.701664	0.538052	0.437316	0.892615	0.743044	0.766822	0.646941	0.646941	0.723684	1	0.663252	0.676515	0.723684	0.863553	0.892615	1	1	0.957528	1	1	1	1	0.701875	1	0.539183	0.892436	1	1	1	1	1	1	1	0.382931	0.382931	0.382931	1	1	0.863553	1	1	1	1
0.437053	0.480129	0.480129	0.440123	0.761093	0.62544	0.59274	0.689216	0.585377	0.480129	0.883645	0.804367	0.849336	0.704618	0.704618	0.685368	1	0.764525	0.718349	0.685368	0.907919	0.883645	1	1	0.918788	1	1	1	1	0.744681	1	0.651877	0.914297	1	1	1	1	1	1	1	0.318925	0.318925	0.318925	1	1	0.907919	1	1	1	1
0.491497	0.545092	0.545092	0.472083	0.665311	0.534833	0.581351	0.662192	0.599476	0.632168	0.850186	0.766592	0.90529	0.805091	0.805091	0.661464	1	0.600075	0.628826	0.661464	0.879677	0.850186	1	1	0.933513	1	1	1	1	0.927651	1	0.596486	0.844931	1	1	1	1	1	1	1	0.25183	0.25183	0.25183	1	1	0.879677	1	1	1	1
0.567508	0.629519	0.629519	0.549031	0.752917	0.584324	0.692948	0.707583	0.654228	0.679771	0.907647	0.81824	0.924595	0.846877	0.846877	0.691011	1	0.670387	0.688528	0.691011	0.885768	0.907647	1	1	0.940729	1	1	1	1	0.920351	1	0.667244	0.856929	1	1	1	1	1	1	1	0.334908	0.334908	0.334908	1	1	0.885768	1	1	1	1
0.551838	0.592503	0.592503	0.507225	0.722094	0.646618	0.641979	0.730227	0.660538	0.654358	0.856758	0.797957	0.904566	0.827869	0.827869	0.665644	1	0.665777	0.723901	0.665644	0.923486	0.856758	1	1	0.959062	1	1	1	1	0.914846	1	0.718636	0.848827	1	1	1	1	1	1	1	0.283682	0.283682	0.283682	1	1	0.923486	1	1	1	1
0.571666	0.618845	0.618845	0.562367	0.744829	0.566035	0.694405	0.687977	0.641145	0.642621	0.891277	0.823329	0.931928	0.82193	0.82193	0.689147	1	0.710419	0.678412	0.689147	0.906468	0.891277	1	1	0.917227	1	1	1	1	0.908555	1	0.68839	0.891723	1	1	1	1	1	1	1	0.349728	0.349728	0.349728	1	1	0.906468	1	1	1	1
0.510635	0.552943	0.552943	0.494158	0.7049	0.55878	0.61996	0.658955	0.595949	0.603445	0.85813	0.79247	0.904385	0.801076	0.801076	0.626254	1	0.639608	0.641594	0.626254	0.889407	0.85813	1	1	0.85916	1	1	1	1	0.900595	1	0.643007	0.860708	1	1	1	1	1	1	1	0.181991	0.181991	0.181991	1	1	0.889407	1	1	1	1
0.558556	0.600075	0.600075	0.572181	0.78773	0.597979	0.66651	0.703561	0.633054	0.64869	0.904385	0.841811	0.899784	0.840885	0.840885	0.693572	1	0.727676	0.718564	0.693572	0.876955	0.904385	1	1	0.93885	1	1	1	1	0.898616	1	0.655406	0.898346	1	1	1	1	1	1	1	0.331808	0.331808	0.331808	1	1	0.876955	1	1	1	1
0.566771	0.628009	0.628009	0.571038	0.738747	0.636291	0.674624	0.698794	0.633814	0.635718	0.878535	0.792867	0.907012	0.858216	0.858216	0.679839	1	0.732714	0.685916	0.679839	0.918329	0.878535	1	1	0.95361	1	1	1	1	0.921088	1	0.703632	0.925242	1	1	1	1	1	1	1	0.371502	0.371502	0.371502	1	1	0.918329	1	1	1	1
0.517317	0.571323	0.571323	0.520742	0.716484	0.526292	0.659548	0.661795	0.616252	0.613178	0.880734	0.797479	0.931182	0.789149	0.789149	0.615636	1	0.698025	0.668646	0.615636	0.882762	0.880734	1	1	0.886832	1	1	1	1	0.878359	1	0.592384	0.888607	1	1	1	1	1	1	1	0.293024	0.293024	0.293024	1	1	0.882762	1	1	1	1
0.677328	0.71878	0.71878	0.60423	0.782392	0.665378	0.726367	0.763914	0.737345	0.730446	0.879853	0.829112	0.965219	0.889496	0.889496	0.7073	1	0.744011	0.799795	0.7073	0.951515	0.879853	1	1	0.918512	1	1	1	1	0.942613	1	0.771592	0.848827	1	1	1	1	1	1	1	0.426177	0.426177	0.426177	1	1	0.951515	1	1	1	1
0.539885	0.573498	0.573498	0.557273	0.733007	0.650574	0.62544	0.729497	0.655537	0.690872	0.881703	0.830025	0.898616	0.82078	0.82078	0.735062	1	0.657441	0.677599	0.735062	0.881879	0.881703	1	1	0.931276	1	1	1	1	0.929415	1	0.640696	0.910283	1	1	1	1	1	1	1	0.274776	0.274776	0.274776	1	1	0.881879	1	1	1	1
0.613791	0.656324	0.656324	0.57041	0.769819	0.653574	0.719499	0.784664	0.722238	0.721517	0.903752	0.845185	0.920443	0.8473	0.8473	0.737861	1	0.71677	0.772286	0.737861	0.931182	0.903752	1	1	0.902668	1	1	1	1	0.930252	1	0.740596	0.865368	1	1	1	1	1	1	1	0.357757	0.357757	0.357757	1	1	0.931182	1	1	1	1
0.519962	0.618783	0.618783	0.515458	0.665644	0.561637	0.655603	0.715052	0.657507	0.67395	0.862517	0.724771	0.919523	0.857015	0.857015	0.678684	1	0.743639	0.750362	0.678684	0.910374	0.862517	1	1	0.904747	1	1	1	1	0.93314	1	0.636609	0.902488	1	1	1	1	1	1	1	0.460105	0.460105	0.460105	1	1	0.910374	1	1	1	1
0.581875	0.638969	0.638969	0.539777	0.724626	0.618165	0.681131	0.697258	0.645261	0.654424	0.862431	0.78537	0.925427	0.865541	0.865541	0.658691	1	0.697049	0.710064	0.658691	0.924964	0.862431	1	1	0.91247	1	1	1	1	0.938099	1	0.724046	0.858044	1	1	1	1	1	1	1	0.356721	0.356721	0.356721	1	1	0.924964	1	1	1	1
0.507327	0.548208	0.548208	0.51176	0.71049	0.572753	0.604049	0.689699	0.61619	0.61996	0.849166	0.785842	0.893419	0.810746	0.810746	0.639416	1	0.660671	0.66965	0.639416	0.891277	0.849166	1	1	0.869532	1	1	1	1	0.89673	1	0.632611	0.899065	1	1	1	1	1	1	1	0.257793	0.257793	0.257793	1	1	0.891277	1	1	1	1
0.624378	0.683998	0.683998	0.619341	0.811882	0.688115	0.71634	0.771592	0.697118	0.693433	0.937161	0.855474	0.903481	0.873279	0.873279	0.765673	1	0.727312	0.705464	0.765673	0.925057	0.937161	1	1	0.962135	1	1	1	1	0.920167	1	0.702296	0.917594	1	1	1	1	1	1	1	0.411519	0.411519	0.411519	1	1	0.925057	1	1	1	1
0.475923	0.516541	0.516541	0.490319	0.666177	0.579842	0.62058	0.677395	0.623816	0.647135	0.850101	0.783253	0.920904	0.762998	0.762998	0.652855	1	0.664779	0.687564	0.652855	0.864763	0.850101	1	1	0.878622	1	1	1	1	0.897089	1	0.628386	0.890921	1	1	1	1	1	1	1	0.33929	0.33929	0.33929	1	1	0.864763	1	1	1	1
0.665112	0.722238	0.722238	0.621388	0.767206	0.750062	0.828698	0.819878	0.790887	0.819878	0.955902	0.880293	0.96464	0.841222	0.841222	0.797718	1	0.756162	0.800755	0.797718	0.931089	0.955902	1	1	0.960021	1	1	1	1	0.965219	1	0.802358	0.86988	1	1	1	1	1	1	1	0.528612	0.528612	0.528612	1	1	0.931089	1	1	1	1
0.612871	0.682222	0.682222	0.569327	0.724553	0.661332	0.789544	0.713695	0.682632	0.695934	0.929229	0.834769	0.956476	0.824152	0.824152	0.721877	1	0.750212	0.715052	0.721877	0.931369	0.929229	1	1	0.949994	1	1	1	1	0.949519	1	0.699703	0.865195	1	1	1	1	1	1	1	0.458773	0.458773	0.458773	1	1	0.931369	1	1	1	1
0.105875	0.116077	0.127467	0.103003	0.183875	0.10649	0.123095	0.12328	0.107238	0.116473	0.18602	0.173444	0.2046	0.147578	0.16778	0.137931	0.254361	0.127365	0.129006	0.124357	0.1585	0.173774	0.538375	0.576546	0.559842	0.547934	0.548702	0.592266	0.576834	0.224675	0.464776	0.381937	0.495395	0.581758	0.606409	0.510839	0.592206	0.592206	0.611097	0.591201	0	0	0	0.534994	0.52524	0.471281	0.617238	0.530307	0.569783	0.532752
0.596903	0.638841	0.638841	0.602963	0.806461	0.648755	0.700473	0.707088	0.635782	0.650574	0.920075	0.859676	0.899155	0.860966	0.860966	0.722022	1	0.752315	0.711486	0.722022	0.89691	0.920075	1	1	0.948475	1	1	1	1	0.917778	1	0.719571	0.906014	1	1	1	1	1	1	1	0.396531	0.396531	0.396531	1	1	0.89691	1	1	1	1
0.608231	0.659878	0.659878	0.561244	0.757751	0.678209	0.7226	0.785763	0.73308	0.712411	0.891901	0.822094	0.932953	0.842822	0.842822	0.749237	1	0.749987	0.808803	0.749237	0.940917	0.891901	1	1	0.935382	1	1	1	1	0.914388	1	0.668379	0.868229	1	1	1	1	1	1	1	0.407628	0.407628	0.407628	1	1	0.940917	1	1	1	1
0.532645	0.577008	0.577008	0.488557	0.743936	0.604956	0.623504	0.673007	0.607866	0.60647	0.892615	0.823987	0.90321	0.80292	0.80292	0.67787	1	0.61012	0.631221	0.67787	0.891366	0.892615	1	1	0.926075	1	1	1	1	0.889318	1	0.62145	0.817585	1	1	1	1	1	1	1	0.284933	0.284933	0.284933	1	1	0.891366	1	1	1	1
0.619774	0.683178	0.683178	0.606834	0.764602	0.673209	0.731762	0.775692	0.735871	0.757903	0.916952	0.831853	0.948665	0.862259	0.862259	0.784428	1	0.758813	0.790255	0.784428	0.910829	0.916952	1	1	0.937442	1	1	1	1	0.938099	1	0.694405	0.891812	1	1	1	1	1	1	1	0.540371	0.540371	0.540371	1	1	0.910829	1	1	1	1
0.596247	0.663849	0.663849	0.569612	0.732421	0.612014	0.707937	0.754274	0.700613	0.690389	0.887985	0.797559	0.928857	0.853423	0.853423	0.698025	1	0.796204	0.795965	0.698025	0.943084	0.887985	1	1	0.859504	1	1	1	1	0.929322	1	0.72673	0.900955	1	1	1	1	1	1	1	0.434482	0.434482	0.434482	1	1	0.943084	1	1	1	1
0.528295	0.569726	0.569726	0.552777	0.719931	0.649794	0.71878	0.732421	0.703843	0.702647	0.912288	0.845946	0.960982	0.743044	0.743044	0.73646	1	0.709993	0.712198	0.73646	0.87459	0.912288	1	1	0.928207	1	1	1	1	0.873105	1	0.628261	0.91512	1	1	1	1	1	1	1	0.476923	0.476923	0.476923	1	1	0.87459	1	1	1	1
0.561468	0.617609	0.617609	0.527609	0.749462	0.629581	0.684751	0.727457	0.668981	0.673276	0.898705	0.817013	0.919615	0.830606	0.830606	0.675637	1	0.628449	0.66878	0.675637	0.899695	0.898705	1	1	0.945823	1	1	1	1	0.905471	1	0.678345	0.845438	1	1	1	1	1	1	1	0.300773	0.300773	0.300773	1	1	0.899695	1	1	1	1
0.497978	0.541994	0.541994	0.500174	0.720147	0.629015	0.593629	0.730519	0.631031	0.614283	0.841727	0.773368	0.863812	0.822012	0.822012	0.692394	1	0.679363	0.713837	0.692394	0.90683	0.841727	1	1	0.912835	1	1	1	1	0.882762	1	0.633814	0.910829	1	1	1	1	1	1	1	0.341434	0.341434	0.341434	1	1	0.90683	1	1	1	1
0.524033	0.584558	0.584558	0.498725	0.696491	0.608353	0.663982	0.729278	0.669115	0.679091	0.892883	0.800435	0.917502	0.793819	0.793819	0.671528	1	0.642171	0.682086	0.671528	0.898885	0.892883	1	1	0.94365	1	1	1	1	0.912288	1	0.646359	0.855474	1	1	1	1	1	1	1	0.270712	0.270712	0.270712	1	1	0.898885	1	1	1	1
0.517368	0.573728	0.573728	0.490515	0.696282	0.588782	0.649469	0.706028	0.641722	0.613055	0.870054	0.784585	0.908918	0.784272	0.784272	0.625127	1	0.685436	0.685573	0.625127	0.925057	0.870054	1	1	0.92367	1	1	1	1	0.883733	1	0.641979	0.877042	1	1	1	1	1	1	1	0.299063	0.299063	0.299063	1	1	0.925057	1	1	1	1
0.563155	0.623317	0.623317	0.555659	0.710348	0.594164	0.693018	0.739264	0.696213	0.702086	0.867534	0.783801	0.941765	0.83502	0.83502	0.687427	1	0.762083	0.788439	0.687427	0.913657	0.867534	1	1	0.934915	1	1	1	1	0.921364	1	0.672939	0.901496	1	1	1	1	1	1	1	0.377419	0.377419	0.377419	1	1	0.913657	1	1	1	1
0.562255	0.636481	0.636481	0.558668	0.757524	0.658757	0.682905	0.728258	0.679023	0.680995	0.914937	0.808237	0.932394	0.837445	0.837445	0.734475	1	0.716985	0.723612	0.734475	0.890921	0.914937	1	1	0.877569	1	1	1	1	0.893508	1	0.5869	0.885237	1	1	1	1	1	1	1	0.51376	0.51376	0.51376	1	1	0.890921	1	1	1	1
0.652333	0.68839	0.68839	0.606349	0.814647	0.730154	0.732274	0.833435	0.742895	0.741559	0.914388	0.866494	0.891366	0.890297	0.890297	0.787651	1	0.735136	0.800995	0.787651	0.948665	0.914388	1	1	0.952467	1	1	1	1	0.946959	1	0.770358	0.881791	1	1	1	1	1	1	1	0.347323	0.347323	0.347323	1	1	0.948665	1	1	1	1
0.473407	0.506617	0.516283	0.470528	0.605198	0.557998	0.592147	0.585786	0.558277	0.58649	0.694197	0.655472	0.704618	0.574589	0.58837	0.601999	0.751037	0.554882	0.560346	0.59458	0.624565	0.68393	0.887541	0.914388	0.868576	0.896461	0.905018	0.901586	0.901766	0.689285	0.856415	0.663849	0.834686	0.902217	0.899155	0.879589	0.906286	0.906286	0.910101	0.907828	0.411684	0.422951	0.422951	0.889585	0.883203	0.813426	0.926075	0.869097	0.901586	0.884087
0.135335	0.151829	0.16318	0.120116	0.19774	0.161379	0.155175	0.167999	0.149599	0.14428	0.173965	0.186206	0.177835	0.163736	0.19505	0.163474	0.256661	0.124918	0.141155	0.154803	0.180288	0.17955	0.526765	0.611586	0.573212	0.519234	0.574704	0.588075	0.572925	0.233587	0.463894	0.436573	0.509921	0.567849	0.603385	0.508292	0.581003	0.581003	0.607198	0.571095	0.097286	0.100832	0.100832	0.525082	0.521315	0.527873	0.643586	0.505858	0.5739	0.530041
0.502229	0.571952	0.571952	0.478213	0.700263	0.568246	0.619341	0.690251	0.622819	0.62569	0.87197	0.765673	0.902307	0.817258	0.817258	0.668112	1	0.66671	0.700543	0.668112	0.889496	0.87197	1	1	0.900865	1	1	1	1	0.893597	1	0.589489	0.846962	1	1	1	1	1	1	1	0.28979	0.28979	0.28979	1	1	0.889496	1	1	1	1
0.570182	0.610425	0.610425	0.556883	0.762922	0.659482	0.646359	0.76529	0.665178	0.647718	0.866407	0.809288	0.869184	0.862604	0.862604	0.701454	1	0.770897	0.789544	0.701454	0.939695	0.866407	1	1	0.88568	1	1	1	1	0.915029	1	0.697537	0.917778	1	1	1	1	1	1	1	0.30216	0.30216	0.30216	1	1	0.939695	1	1	1	1
0.552998	0.618474	0.618474	0.529988	0.755935	0.677328	0.692394	0.765214	0.676313	0.641594	0.911923	0.815381	0.883822	0.821519	0.821519	0.716699	1	0.756464	0.759117	0.716699	0.934074	0.911923	1	1	0.9283	1	1	1	1	0.886123	1	0.704195	0.895207	1	1	1	1	1	1	1	0.372172	0.372172	0.372172	1	1	0.934074	1	1	1	1
0.549361	0.620829	0.620829	0.505807	0.697537	0.616683	0.70497	0.728987	0.667377	0.684477	0.904385	0.800275	0.915486	0.818731	0.818731	0.697816	1	0.671192	0.700543	0.697816	0.915852	0.904385	1	1	0.950469	1	1	1	1	0.939319	1	0.675434	0.843243	1	1	1	1	1	1	1	0.314177	0.314177	0.314177	1	1	0.915852	1	1	1	1
0.426604	0.491792	0.491792	0.425836	0.620332	0.528771	0.588193	0.608596	0.556772	0.572811	0.845946	0.733814	0.914846	0.743416	0.743416	0.601698	1	0.596486	0.58837	0.601698	0.85479	0.845946	1	1	0.898526	1	1	1	1	0.879414	1	0.536762	0.853252	1	1	1	1	1	1	1	0.280804	0.280804	0.280804	1	1	0.85479	1	1	1	1
0.618041	0.651225	0.651225	0.575739	0.762693	0.642814	0.724988	0.794454	0.752089	0.730811	0.882232	0.837277	0.946674	0.830772	0.830772	0.706381	1	0.720435	0.790571	0.706381	0.938568	0.882232	1	1	0.935008	1	1	1	1	0.912014	1	0.718493	0.874328	1	1	1	1	1	1	1	0.366008	0.366008	0.366008	1	1	0.938568	1	1	1	1
0.549965	0.633687	0.633687	0.571838	0.725786	0.641915	0.694127	0.697537	0.649144	0.676245	0.913109	0.79247	0.930624	0.843496	0.843496	0.700403	1	0.758585	0.713053	0.700403	0.884087	0.913109	1	1	0.93426	1	1	1	1	0.920996	1	0.597202	0.919247	1	1	1	1	1	1	1	0.473407	0.473407	0.473407	1	1	0.884087	1	1	1	1
0.594758	0.6827	0.6827	0.572925	0.733961	0.647524	0.746993	0.737123	0.687839	0.674421	0.902307	0.786077	0.93314	0.861569	0.861569	0.70328	1	0.715982	0.685573	0.70328	0.941106	0.902307	1	1	0.970543	1	1	1	1	0.922747	1	0.735356	0.906558	1	1	1	1	1	1	1	0.433267	0.433267	0.433267	1	1	0.941106	1	1	1	1
0.48162	0.5585	0.5585	0.474829	0.667244	0.560178	0.657178	0.650639	0.609388	0.650249	0.893687	0.770666	0.936599	0.785135	0.785135	0.652398	1	0.618041	0.631915	0.652398	0.849846	0.893687	1	1	0.954755	1	1	1	1	0.90683	1	0.615697	0.837864	1	1	1	1	1	1	1	0.368985	0.368985	0.368985	1	1	0.849846	1	1	1	1
0.513605	0.580074	0.580074	0.50404	0.701875	0.585728	0.679227	0.677463	0.638905	0.641401	0.874153	0.773987	0.943084	0.800355	0.800355	0.664381	1	0.677328	0.692048	0.664381	0.87915	0.874153	1	1	0.943744	1	1	1	1	0.882585	1	0.664514	0.862776	1	1	1	1	1	1	1	0.364219	0.364219	0.364219	1	1	0.87915	1	1	1	1
0.634892	0.701103	0.701103	0.669115	0.768434	0.712625	0.744234	0.783174	0.745575	0.810017	0.942613	0.853594	0.951991	0.874153	0.874153	0.810827	1	0.773214	0.763074	0.810827	0.893776	0.942613	1	1	0.941011	1	1	1	1	0.971028	1	0.696352	0.941953	1	1	1	1	1	1	1	0.598098	0.598098	0.598098	1	1	0.893776	1	1	1	1
0	0	0	0	1.32896e-07	1.97581e-08	1.03064e-08	1.91034e-08	1.24294e-08	0	6.79496e-08	1.06035e-07	4.36571e-08	0	0	4.60656e-08	1.91365e-06	2.03355e-08	1.51328e-08	1.97068e-08	5.08035e-08	2.83199e-08	0.00179617	0.00503169	0.00559322	0.00167977	0.00300103	0.00483971	0.00350453	0	0.000491917	0.0020394	0.00285724	0.00340776	0.00491826	0.0011546	0.00293279	0.00293279	0.00725547	0.00338568	0	0	0	0.00151612	0.0013969	0.00202254	0.00936197	0.00171662	0.0038929	0.00166755
0.489486	0.536762	0.536762	0.488068	0.685573	0.560122	0.603445	0.675501	0.60647	0.601217	0.840801	0.766746	0.897807	0.793898	0.793898	0.618598	1	0.681131	0.684135	0.618598	0.895655	0.840801	1	1	0.867708	1	1	1	1	0.887897	1	0.629456	0.893061	1	1	1	1	1	1	1	0.251176	0.251176	0.251176	1	1	0.895655	1	1	1	1
0.580886	0.628261	0.628261	0.558668	0.758965	0.636354	0.668914	0.783644	0.717774	0.725713	0.898705	0.830938	0.915944	0.839541	0.839541	0.75239	1	0.671461	0.736608	0.75239	0.9091	0.898705	1	1	0.93314	1	1	1	1	0.919155	1	0.663783	0.874328	1	1	1	1	1	1	1	0.436879	0.436879	0.436879	1	1	0.9091	1	1	1	1
0.625628	0.671058	0.671058	0.572295	0.807348	0.712411	0.730884	0.783566	0.721661	0.703773	0.923578	0.861052	0.920996	0.849336	0.849336	0.742821	1	0.687702	0.739264	0.742821	0.928857	0.923578	1	1	0.954851	1	1	1	1	0.905833	1	0.69385	0.849676	1	1	1	1	1	1	1	0.330417	0.330417	0.330417	1	1	0.928857	1	1	1	1
0.671259	0.703702	0.703702	0.658099	0.781766	0.751939	0.746395	0.80945	0.761778	0.762159	0.883203	0.842485	0.941106	0.886566	0.886566	0.746022	1	0.809288	0.82961	0.746022	0.954946	0.883203	1	1	0.902127	1	1	1	1	0.955424	1	0.799075	0.936224	1	1	1	1	1	1	1	0.560066	0.560066	0.560066	1	1	0.954946	1	1	1	1
0.572925	0.599955	0.599955	0.592977	0.765826	0.623317	0.656587	0.732641	0.691425	0.72753	0.880998	0.841306	0.943744	0.831354	0.831354	0.742227	1	0.686328	0.731982	0.742227	0.867968	0.880998	1	1	0.874065	1	1	1	1	0.913292	1	0.652137	0.898346	1	1	1	1	1	1	1	0.404542	0.404542	0.404542	1	1	0.867968	1	1	1	1
0.598876	0.669115	0.669115	0.548428	0.755557	0.662126	0.709567	0.744978	0.704688	0.709354	0.904385	0.80945	0.945917	0.857272	0.857272	0.750137	1	0.695308	0.751338	0.750137	0.912379	0.904385	1	1	0.92988	1	1	1	1	0.91842	1	0.637182	0.835521	1	1	1	1	1	1	1	0.459829	0.459829	0.459829	1	1	0.912379	1	1	1	1
0.754123	0.80276	0.80276	0.740966	0.829112	0.788597	0.821191	0.855559	0.834602	0.838953	0.923486	0.867534	0.975505	0.925242	0.925242	0.847724	1	0.838283	0.852144	0.847724	0.963098	0.923486	1	1	0.933327	1	1	1	1	0.968119	1	0.802198	0.946296	1	1	1	1	1	1	1	0.689285	0.689285	0.689285	1	1	0.963098	1	1	1	1
0.502178	0.564847	0.564847	0.511862	0.718564	0.555215	0.603687	0.723829	0.658823	0.665045	0.883115	0.785135	0.910192	0.805735	0.805735	0.729789	1	0.657244	0.694822	0.729789	0.872145	0.883115	1	1	0.850016	1	1	1	1	0.880381	1	0.540101	0.888963	1	1	1	1	1	1	1	0.359443	0.359443	0.359443	1	1	0.872145	1	1	1	1
0.606531	0.655144	0.655144	0.567225	0.785135	0.6368	0.709567	0.781141	0.723757	0.725931	0.91384	0.84603	0.926538	0.848657	0.848657	0.716842	1	0.66631	0.732641	0.716842	0.91174	0.91384	1	1	0.92552	1	1	1	1	0.91448	1	0.700963	0.852655	1	1	1	1	1	1	1	0.374636	0.374636	0.374636	1	1	0.91174	1	1	1	1
0.564847	0.619341	0.619341	0.565186	0.712554	0.559618	0.677734	0.715767	0.675299	0.698444	0.851547	0.776623	0.943461	0.855303	0.855303	0.699982	1	0.68434	0.707654	0.699982	0.901315	0.851547	1	1	0.935008	1	1	1	1	0.932207	1	0.668379	0.901856	1	1	1	1	1	1	1	0.34528	0.34528	0.34528	1	1	0.901315	1	1	1	1
0.583857	0.623442	0.623442	0.545474	0.745649	0.682017	0.71291	0.805735	0.750887	0.746619	0.919339	0.860966	0.931928	0.791599	0.791599	0.796921	1	0.668713	0.742376	0.796921	0.919247	0.919339	1	1	0.914846	1	1	1	1	0.914023	1	0.694474	0.858817	1	1	1	1	1	1	1	0.388874	0.388874	0.388874	1	1	0.919247	1	1	1	1
0.501426	0.547387	0.547387	0.497281	0.702999	0.569327	0.602902	0.690113	0.620022	0.629015	0.851207	0.779736	0.898436	0.809127	0.809127	0.636991	1	0.653051	0.682222	0.636991	0.884617	0.851207	1	1	0.863121	1	1	1	1	0.897448	1	0.623754	0.877306	1	1	1	1	1	1	1	0.302674	0.302674	0.302674	1	1	0.884617	1	1	1	1
0.516696	0.571152	0.571152	0.513554	0.699073	0.613791	0.624815	0.720291	0.650054	0.64869	0.847639	0.766822	0.902488	0.824152	0.824152	0.685025	1	0.672939	0.701033	0.685025	0.905924	0.847639	1	1	0.891366	1	1	1	1	0.904023	1	0.625565	0.900415	1	1	1	1	1	1	1	0.351411	0.351411	0.351411	1	1	0.905924	1	1	1	1
0.532113	0.598158	0.598158	0.494603	0.676854	0.596247	0.637309	0.707371	0.654489	0.658626	0.838618	0.746022	0.925242	0.838953	0.838953	0.663584	1	0.645713	0.693988	0.663584	0.91888	0.838618	1	1	0.9412	1	1	1	1	0.924687	1	0.671998	0.854106	1	1	1	1	1	1	1	0.309066	0.309066	0.309066	1	1	0.91888	1	1	1	1
0.533872	0.584149	0.584149	0.517265	0.748862	0.606955	0.663319	0.725278	0.661332	0.665911	0.886034	0.809774	0.911832	0.820534	0.820534	0.532166	1	0.620767	0.675434	0.532166	0.881174	0.886034	1	1	0.907012	1	1	1	1	0.887275	1	0.616313	0.853764	1	1	1	1	1	1	1	0.265962	0.265962	0.265962	1	1	0.881174	1	1	1	1
0.593036	0.638585	0.638585	0.561524	0.749312	0.646941	0.695586	0.749612	0.699703	0.673613	0.885237	0.822094	0.93342	0.823493	0.823493	0.686328	1	0.723901	0.735062	0.686328	0.938474	0.885237	1	1	0.895207	1	1	1	1	0.903481	1	0.696004	0.888607	1	1	1	1	1	1	1	0.359515	0.359515	0.359515	1	1	0.938474	1	1	1	1
0.617979	0.673613	0.673613	0.573269	0.786943	0.658626	0.695934	0.784428	0.729205	0.720435	0.911376	0.836106	0.929601	0.859848	0.859848	0.718205	1	0.696909	0.756237	0.718205	0.924687	0.911376	1	1	0.932953	1	1	1	1	0.913566	1	0.678073	0.857787	1	1	1	1	1	1	1	0.369059	0.369059	0.369059	1	1	0.924687	1	1	1	1
0.64895	0.691149	0.691149	0.63337	0.785842	0.656784	0.728987	0.789307	0.747067	0.734915	0.887808	0.833601	0.946485	0.873366	0.873366	0.732274	1	0.791124	0.812532	0.732274	0.941765	0.887808	1	1	0.921733	1	1	1	1	0.926446	1	0.723033	0.919155	1	1	1	1	1	1	1	0.424094	0.424094	0.424094	1	1	0.941765	1	1	1	1
0.599056	0.648755	0.648755	0.594045	0.7545	0.67368	0.687495	0.718205	0.676651	0.677938	0.880205	0.812776	0.942141	0.852996	0.852996	0.718493	1	0.71448	0.698933	0.718493	0.917136	0.880205	1	1	0.950564	1	1	1	1	0.91888	1	0.719211	0.909464	1	1	1	1	1	1	1	0.492481	0.492481	0.492481	1	1	0.917136	1	1	1	1
0.201796	0.338071	0.338071	0.290864	0.461626	0.276402	0.40661	0.414576	0.369059	0.552446	0.922286	0.550516	0.890208	0.718924	0.718924	0.666843	1	0.425411	0.404421	0.666843	0.572753	0.922286	1	1	0.953801	1	1	1	1	0.857358	1	0.203559	0.825554	1	1	1	1	1	1	1	0.452893	0.452893	0.452893	1	1	0.572753	1	1	1	1
0.533071	0.59458	0.59458	0.511248	0.732641	0.615882	0.678412	0.734401	0.67032	0.639736	0.886211	0.794534	0.912744	0.804286	0.804286	0.683246	1	0.715338	0.740004	0.683246	0.913931	0.886211	1	1	0.915578	1	1	1	1	0.872232	1	0.639224	0.876516	1	1	1	1	1	1	1	0.287739	0.287739	0.287739	1	1	0.913931	1	1	1	1
0.581526	0.638011	0.638011	0.589253	0.753369	0.628826	0.685368	0.751864	0.694197	0.692186	0.897358	0.817912	0.923301	0.840969	0.840969	0.698654	1	0.77919	0.768434	0.698654	0.915669	0.897358	1	1	0.926446	1	1	1	1	0.913018	1	0.657507	0.927836	1	1	1	1	1	1	1	0.458635	0.458635	0.458635	1	1	0.915669	1	1	1	1
0	0	0	3.03291e-12	3.7167e-11	0	0	0	0	7.41364e-12	1.56336e-11	3.25905e-11	1.35572e-11	6.83544e-12	8.60236e-11	8.59019e-12	1.44942e-09	0	0	3.31986e-12	0	3.77319e-12	1.15422e-05	8.38568e-05	0.000158208	1.59126e-05	3.26162e-05	8.81915e-05	6.42326e-05	1.08152e-09	2.64325e-06	0	6.25528e-05	6.2509e-05	0.000138797	7.95031e-06	5.39043e-05	5.39043e-05	0.000175952	6.62815e-05	2.45846e-11	3.02205e-11	3.02205e-11	8.81902e-06	7.00631e-06	0	0.000224194	1.76337e-05	6.13203e-05	2.52926e-05
0.170282	0.185204	0.199508	0.176312	0.269901	0.17105	0.188304	0.210894	0.183654	0.192242	0.272614	0.264662	0.272069	0.222417	0.255918	0.212078	0.340309	0.206202	0.22351	0.208816	0.224316	0.25398	0.595056	0.624502	0.662523	0.599056	0.599715	0.657836	0.629015	0.31816	0.532698	0.451265	0.559674	0.651811	0.668045	0.5777	0.643714	0.643714	0.670924	0.644616	0	0	0	0.590019	0.585552	0.532432	0.659351	0.608536	0.62757	0.591082
0.507428	0.560795	0.560795	0.511351	0.695169	0.586724	0.619588	0.693572	0.639096	0.646424	0.840213	0.760256	0.921456	0.818485	0.818485	0.686808	1	0.660472	0.690803	0.686808	0.884971	0.840213	1	1	0.89682	1	1	1	1	0.895118	1	0.62494	0.891812	1	1	1	1	1	1	1	0.333804	0.333804	0.333804	1	1	0.884971	1	1	1	1
0.523981	0.577643	0.577643	0.478691	0.697537	0.601698	0.66034	0.709071	0.65462	0.656718	0.865455	0.785056	0.923209	0.80276	0.80276	0.656784	1	0.637182	0.704547	0.656784	0.900595	0.865455	1	1	0.897897	1	1	1	1	0.903481	1	0.639928	0.822752	1	1	1	1	1	1	1	0.276872	0.276872	0.276872	1	1	0.900595	1	1	1	1
0.581584	0.637055	0.637055	0.529618	0.751187	0.662059	0.65377	0.765597	0.693364	0.704265	0.871273	0.795408	0.905652	0.880029	0.880029	0.76575	1	0.664646	0.762007	0.76575	0.917411	0.871273	1	1	0.710846	1	1	1	1	0.931835	1	0.708504	0.835437	1	1	1	1	1	1	1	0.42219	0.42219	0.42219	1	1	0.917411	1	1	1	1
0.555882	0.62494	0.62494	0.562086	0.725278	0.671864	0.714838	0.730811	0.692048	0.751413	0.943744	0.839457	0.946959	0.809936	0.809936	0.762922	1	0.678887	0.697467	0.762922	0.86338	0.943744	1	1	0.949139	1	1	1	1	0.937442	1	0.647135	0.873017	1	1	1	1	1	1	1	0.546184	0.546184	0.546184	1	1	0.86338	1	1	1	1
0.585669	0.647394	0.647394	0.536065	0.73646	0.652529	0.676989	0.758889	0.694683	0.703702	0.879238	0.795408	0.915395	0.868576	0.868576	0.722744	1	0.641401	0.705252	0.722744	0.926075	0.879238	1	1	0.927187	1	1	1	1	0.938099	1	0.694058	0.847639	1	1	1	1	1	1	1	0.339562	0.339562	0.339562	1	1	0.926075	1	1	1	1
0.596963	0.646424	0.646424	0.589842	0.784821	0.706169	0.695517	0.804206	0.722022	0.724336	0.911923	0.842148	0.897807	0.85916	0.85916	0.805494	1	0.750887	0.793581	0.805494	0.918972	0.911923	1	1	0.937349	1	1	1	1	0.921917	1	0.705252	0.90801	1	1	1	1	1	1	1	0.463059	0.463059	0.463059	1	1	0.918972	1	1	1	1
0.608292	0.646747	0.646747	0.602601	0.754575	0.669985	0.708929	0.79065	0.760788	0.739042	0.880646	0.828283	0.962232	0.821848	0.821848	0.736902	1	0.796124	0.836608	0.736902	0.928672	0.880646	1	1	0.81824	1	1	1	1	0.902127	1	0.67726	0.919983	1	1	1	1	1	1	1	0.467947	0.467947	0.467947	1	1	0.928672	1	1	1	1
0.579494	0.620456	0.620456	0.536333	0.749612	0.697607	0.704618	0.796204	0.71799	0.713124	0.905109	0.845354	0.901766	0.81824	0.81824	0.74104	1	0.727967	0.801637	0.74104	0.929043	0.905109	1	1	0.942518	1	1	1	1	0.922747	1	0.747142	0.859848	1	1	1	1	1	1	1	0.397643	0.397643	0.397643	1	1	0.929043	1	1	1	1
0.590196	0.655472	0.655472	0.597979	0.76575	0.689699	0.678141	0.799875	0.705323	0.723612	0.932487	0.839625	0.881791	0.863639	0.863639	0.793898	1	0.811071	0.805977	0.793898	0.923024	0.932487	1	1	0.926909	1	1	1	1	0.946959	1	0.732055	0.935195	1	1	1	1	1	1	1	0.542591	0.542591	0.542591	1	1	0.923024	1	1	1	1
0.460289	0.501727	0.501727	0.42257	0.572353	0.630653	0.660076	0.756011	0.701875	0.683178	0.853423	0.782939	0.928393	0.671259	0.671259	0.693018	1	0.723612	0.784585	0.693018	0.943367	0.853423	1	1	0.883645	1	1	1	1	0.918237	1	0.696422	0.866061	1	1	1	1	1	1	1	0.404906	0.404906	0.404906	1	1	0.943367	1	1	1	1
0.570581	0.598996	0.598996	0.543894	0.707159	0.719355	0.719283	0.800915	0.733227	0.721228	0.905652	0.86269	0.915486	0.763227	0.763227	0.757751	1	0.77275	0.800115	0.757751	0.94658	0.905652	1	1	0.899245	1	1	1	1	0.931089	1	0.749237	0.902307	1	1	1	1	1	1	1	0.452123	0.452123	0.452123	1	1	0.94658	1	1	1	1
0.595651	0.648236	0.648236	0.570296	0.763761	0.662722	0.686122	0.766286	0.712839	0.702437	0.901856	0.828698	0.930252	0.837696	0.837696	0.729205	1	0.717272	0.748189	0.729205	0.922378	0.901856	1	1	0.934074	1	1	1	1	0.908918	1	0.663916	0.883115	1	1	1	1	1	1	1	0.427629	0.427629	0.427629	1	1	0.922378	1	1	1	1
0.576777	0.619341	0.619341	0.531687	0.738821	0.647006	0.660142	0.752917	0.691633	0.68963	0.878974	0.818567	0.918604	0.830855	0.830855	0.71878	1	0.665511	0.725568	0.71878	0.923209	0.878974	1	1	0.920259	1	1	1	1	0.920535	1	0.671998	0.851037	1	1	1	1	1	1	1	0.360271	0.360271	0.360271	1	1	0.923209	1	1	1	1
0.613791	0.658033	0.658033	0.558389	0.773136	0.62933	0.694405	0.769126	0.707371	0.686396	0.880646	0.821437	0.919707	0.861397	0.861397	0.720075	1	0.712411	0.768819	0.720075	0.943178	0.880646	1	1	0.902398	1	1	1	1	0.915212	1	0.748937	0.858044	1	1	1	1	1	1	1	0.373402	0.373402	0.373402	1	1	0.943178	1	1	1	1
0.614528	0.658691	0.658691	0.600255	0.792946	0.638713	0.676786	0.763609	0.684203	0.683178	0.890119	0.83044	0.896013	0.887364	0.887364	0.685299	1	0.792312	0.803322	0.685299	0.930717	0.890119	1	1	0.930438	1	1	1	1	0.929322	1	0.690596	0.9091	1	1	1	1	1	1	1	0.399237	0.399237	0.399237	1	1	0.930717	1	1	1	1
0.586255	0.62544	0.62544	0.579262	0.717416	0.669449	0.762159	0.783958	0.752165	0.752089	0.904204	0.847555	0.959445	0.781141	0.781141	0.728258	1	0.779736	0.803241	0.728258	0.922932	0.904204	1	1	0.920075	1	1	1	1	0.922839	1	0.780282	0.911923	1	1	1	1	1	1	1	0.435657	0.435657	0.435657	1	1	0.922932	1	1	1	1
0.545856	0.593036	0.593036	0.524558	0.702507	0.640568	0.671528	0.750437	0.702366	0.714337	0.878974	0.809046	0.935944	0.797878	0.797878	0.725351	1	0.684409	0.744904	0.725351	0.903481	0.878974	1	1	0.917044	1	1	1	1	0.91888	1	0.693364	0.868229	1	1	1	1	1	1	1	0.39412	0.39412	0.39412	1	1	0.903481	1	1	1	1
0.503637	0.571438	0.571438	0.546839	0.620022	0.669583	0.755255	0.723684	0.700052	0.76529	0.940823	0.829195	0.967345	0.716412	0.716412	0.753595	1	0.774065	0.713909	0.753595	0.876429	0.940823	1	1	0.953992	1	1	1	1	0.958103	1	0.651551	0.95161	1	1	1	1	1	1	1	0.638458	0.638458	0.638458	1	1	0.876429	1	1	1	1
0.500224	0.568019	0.568019	0.46566	0.670052	0.575452	0.658889	0.703632	0.652398	0.639032	0.867274	0.763761	0.927187	0.779112	0.779112	0.646488	1	0.633624	0.671796	0.646488	0.906649	0.867274	1	1	0.893955	1	1	1	1	0.888074	1	0.600436	0.844002	1	1	1	1	1	1	1	0.275905	0.275905	0.275905	1	1	0.906649	1	1	1	1
0.56203	0.628386	0.628386	0.58737	0.691356	0.664779	0.721228	0.747291	0.711201	0.762922	0.919247	0.822177	0.951705	0.80493	0.80493	0.762159	1	0.764525	0.746843	0.762159	0.892347	0.919247	1	1	0.925149	1	1	1	1	0.957241	1	0.619341	0.93258	1	1	1	1	1	1	1	0.531368	0.531368	0.531368	1	1	0.892347	1	1	1	1
0.565299	0.60544	0.60544	0.58077	0.789386	0.689492	0.638458	0.782626	0.705464	0.708929	0.915029	0.854362	0.901406	0.825554	0.825554	0.772904	1	0.717846	0.755935	0.772904	0.889141	0.915029	1	1	0.958103	1	1	1	1	0.893508	1	0.675907	0.913474	1	1	1	1	1	1	1	0.432272	0.432272	0.432272	1	1	0.889141	1	1	1	1
0.508902	0.600916	0.600916	0.476256	0.657113	0.601818	0.695726	0.702507	0.661199	0.658428	0.878095	0.743639	0.9412	0.799875	0.799875	0.690458	1	0.671192	0.694405	0.690458	0.909009	0.878095	1	1	0.955137	1	1	1	1	0.905199	1	0.658362	0.850696	1	1	1	1	1	1	1	0.418658	0.418658	0.418658	1	1	0.909009	1	1	1	1
0.570125	0.645261	0.645261	0.574819	0.735209	0.632358	0.701875	0.7545	0.714981	0.725713	0.893329	0.789307	0.947622	0.848912	0.848912	0.762388	1	0.743267	0.772286	0.762388	0.897897	0.893329	1	1	0.940541	1	1	1	1	0.911376	1	0.617856	0.90529	1	1	1	1	1	1	1	0.488948	0.488948	0.488948	1	1	0.897897	1	1	1	1
0.551563	0.618783	0.618783	0.52043	0.732641	0.661067	0.714838	0.748338	0.701103	0.684546	0.901856	0.803884	0.93688	0.807268	0.807268	0.72644	1	0.686602	0.733667	0.72644	0.907193	0.901856	1	1	0.940823	1	1	1	1	0.885768	1	0.641209	0.855987	1	1	1	1	1	1	1	0.393962	0.393962	0.393962	1	1	0.907193	1	1	1	1
0.443925	0.532539	0.532539	0.450003	0.66691	0.605622	0.586666	0.711486	0.627633	0.647135	0.918053	0.76529	0.882144	0.768665	0.768665	0.768588	1	0.669315	0.699213	0.768588	0.855474	0.918053	1	1	0.91384	1	1	1	1	0.882056	1	0.503939	0.867188	1	1	1	1	1	1	1	0.542211	0.542211	0.542211	1	1	0.855474	1	1	1	1
0.566261	0.621326	0.621326	0.554993	0.733594	0.633434	0.680179	0.735283	0.695517	0.676921	0.860106	0.783879	0.945917	0.834018	0.834018	0.67882	1	0.711486	0.740152	0.67882	0.915669	0.860106	1	1	0.935289	1	1	1	1	0.891188	1	0.709213	0.897448	1	1	1	1	1	1	1	0.366704	0.366704	0.366704	1	1	0.915669	1	1	1	1
0.543188	0.593451	0.593451	0.526818	0.731177	0.616375	0.644552	0.729424	0.678073	0.671864	0.865628	0.792312	0.929601	0.821191	0.821191	0.699283	1	0.673411	0.725423	0.699283	0.898077	0.865628	1	1	0.912196	1	1	1	1	0.889852	1	0.652137	0.871012	1	1	1	1	1	1	1	0.380146	0.380146	0.380146	1	1	0.898077	1	1	1	1
0.568531	0.613301	0.613301	0.571323	0.772055	0.611769	0.660671	0.726076	0.675772	0.728987	0.892793	0.827621	0.930717	0.861828	0.861828	0.738082	1	0.626128	0.690872	0.738082	0.856415	0.892793	1	1	0.932953	1	1	1	1	0.923855	1	0.661927	0.860622	1	1	1	1	1	1	1	0.36157	0.36157	0.36157	1	1	0.856415	1	1	1	1
0.515767	0.568872	0.568872	0.49743	0.745575	0.601698	0.62313	0.706523	0.655341	0.699423	0.904385	0.81996	0.927558	0.811233	0.811233	0.734695	1	0.590905	0.684956	0.734695	0.835939	0.904385	1	1	0.946864	1	1	1	1	0.892169	1	0.586021	0.806219	1	1	1	1	1	1	1	0.380679	0.380679	0.380679	1	1	0.835939	1	1	1	1
0.612198	0.643972	0.643972	0.593926	0.806864	0.657967	0.701524	0.764143	0.706028	0.730738	0.909191	0.864331	0.923948	0.860622	0.860622	0.749162	1	0.651942	0.711842	0.749162	0.890742	0.909191	1	1	0.94535	1	1	1	1	0.921917	1	0.752089	0.864158	1	1	1	1	1	1	1	0.364839	0.364839	0.364839	1	1	0.890742	1	1	1	1
0.523562	0.581003	0.581003	0.505807	0.716985	0.63141	0.660076	0.698025	0.632547	0.639608	0.876604	0.789939	0.906196	0.819304	0.819304	0.677192	1	0.629959	0.651551	0.677192	0.892704	0.876604	1	1	0.95887	1	1	1	1	0.902668	1	0.661993	0.862431	1	1	1	1	1	1	1	0.283371	0.283371	0.283371	1	1	0.892704	1	1	1	1
0.486558	0.537998	0.537998	0.450274	0.674354	0.575797	0.614467	0.691633	0.621139	0.616375	0.850611	0.76928	0.898077	0.782705	0.782705	0.6558	1	0.648236	0.703491	0.6558	0.899784	0.850611	1	1	0.865109	1	1	1	1	0.892883	1	0.650769	0.832685	1	1	1	1	1	1	1	0.175854	0.175854	0.175854	1	1	0.899784	1	1	1	1
0.470716	0.539237	0.539237	0.486071	0.700122	0.571209	0.610852	0.638011	0.579436	0.600736	0.881703	0.769665	0.908192	0.796921	0.796921	0.659548	1	0.614713	0.603264	0.659548	0.845016	0.881703	1	1	0.933887	1	1	1	1	0.876078	1	0.585142	0.872581	1	1	1	1	1	1	1	0.386007	0.386007	0.386007	1	1	0.845016	1	1	1	1
0.604109	0.641337	0.641337	0.555882	0.78986	0.672469	0.665644	0.780672	0.711699	0.696909	0.887985	0.83644	0.911649	0.855901	0.855901	0.752616	1	0.665511	0.742153	0.752616	0.925612	0.887985	1	1	0.909919	1	1	1	1	0.906377	1	0.675569	0.851718	1	1	1	1	1	1	1	0.347984	0.347984	0.347984	1	1	0.925612	1	1	1	1
0.506566	0.574877	0.574877	0.502078	0.715338	0.620953	0.625502	0.727748	0.636227	0.629959	0.878359	0.773987	0.87424	0.827704	0.827704	0.726585	1	0.698444	0.713695	0.726585	0.904476	0.878359	1	1	0.92895	1	1	1	1	0.895565	1	0.591201	0.896461	1	1	1	1	1	1	1	0.377872	0.377872	0.377872	1	1	0.904476	1	1	1	1
0.573843	0.634321	0.634321	0.550185	0.744011	0.654948	0.675164	0.772441	0.71677	0.751488	0.899425	0.81367	0.927929	0.853594	0.853594	0.803081	1	0.674017	0.76155	0.803081	0.890386	0.899425	1	1	0.893061	1	1	1	1	0.933513	1	0.627507	0.853679	1	1	1	1	1	1	1	0.437491	0.437491	0.437491	1	1	0.890386	1	1	1	1
0.522411	0.568474	0.568474	0.503234	0.741634	0.635273	0.621015	0.742079	0.644616	0.627319	0.865974	0.795806	0.868663	0.827869	0.827869	0.716985	1	0.689285	0.735871	0.716985	0.912835	0.865974	1	1	0.918788	1	1	1	1	0.888341	1	0.649989	0.879326	1	1	1	1	1	1	1	0.349868	0.349868	0.349868	1	1	0.912835	1	1	1	1
0.615266	0.667644	0.667644	0.573728	0.789544	0.671461	0.689147	0.793025	0.717703	0.732934	0.910374	0.838953	0.905018	0.882497	0.882497	0.765443	1	0.688183	0.762464	0.765443	0.918237	0.910374	1	1	0.951039	1	1	1	1	0.937724	1	0.706876	0.856244	1	1	1	1	1	1	1	0.367475	0.367475	0.367475	1	1	0.918237	1	1	1	1
0.547004	0.620394	0.620394	0.515973	0.694058	0.595711	0.682427	0.7303	0.670991	0.686328	0.865109	0.762769	0.918788	0.852314	0.852314	0.671192	1	0.679567	0.725206	0.671192	0.915761	0.865109	1	1	0.943839	1	1	1	1	0.936693	1	0.680519	0.863812	1	1	1	1	1	1	1	0.372134	0.372134	0.372134	1	1	0.915761	1	1	1	1
0.632042	0.692463	0.692463	0.65142	0.748114	0.722455	0.748713	0.782861	0.747291	0.795647	0.927465	0.846538	0.954565	0.857872	0.857872	0.793501	1	0.785527	0.77391	0.793501	0.91174	0.927465	1	1	0.941953	1	1	1	1	0.970737	1	0.700333	0.939695	1	1	1	1	1	1	1	0.581875	0.581875	0.581875	1	1	0.91174	1	1	1	1
0.58304	0.661728	0.661728	0.574417	0.754274	0.626379	0.743639	0.769357	0.727603	0.734989	0.930531	0.819878	0.945728	0.835939	0.835939	0.774762	1	0.701735	0.727821	0.774762	0.899515	0.930531	1	1	0.93398	1	1	1	1	0.908646	1	0.673478	0.886211	1	1	1	1	1	1	1	0.452938	0.452938	0.452938	1	1	0.899515	1	1	1	1
0.637883	0.680179	0.680179	0.587311	0.799635	0.711913	0.721012	0.815544	0.753068	0.751187	0.920259	0.863035	0.923393	0.860106	0.860106	0.724916	1	0.680655	0.756464	0.724916	0.930624	0.920259	1	1	0.958774	1	1	1	1	0.9283	1	0.765903	0.856843	1	1	1	1	1	1	1	0.328309	0.328309	0.328309	1	1	0.930624	1	1	1	1
0.526081	0.587018	0.587018	0.507377	0.703984	0.596844	0.655079	0.72644	0.654228	0.66611	0.861483	0.772055	0.900595	0.838115	0.838115	0.68901	1	0.681336	0.730957	0.68901	0.902759	0.861483	1	1	0.93763	1	1	1	1	0.919155	1	0.670857	0.870663	1	1	1	1	1	1	1	0.35127	0.35127	0.35127	1	1	0.902759	1	1	1	1
0.630653	0.678616	0.678616	0.581584	0.751714	0.618412	0.709567	0.760408	0.721372	0.718996	0.867882	0.806541	0.948665	0.875027	0.875027	0.709142	1	0.738673	0.790966	0.709142	0.941953	0.867882	1	1	0.947716	1	1	1	1	0.93885	1	0.740596	0.868663	1	1	1	1	1	1	1	0.375274	0.375274	0.375274	1	1	0.941953	1	1	1	1
0.552225	0.590964	0.590964	0.544548	0.739708	0.584674	0.629896	0.715624	0.655996	0.647588	0.840633	0.785527	0.916677	0.84434	0.84434	0.64869	1	0.709638	0.742598	0.64869	0.908282	0.840633	1	1	0.851718	1	1	1	1	0.896641	1	0.674354	0.895655	1	1	1	1	1	1	1	0.301074	0.301074	0.301074	1	1	0.908282	1	1	1	1
0.534139	0.580945	0.580945	0.506364	0.730081	0.623442	0.596784	0.738304	0.675839	0.685299	0.873279	0.80292	0.915395	0.818567	0.818567	0.726222	1	0.597142	0.675637	0.726222	0.887808	0.873279	1	1	0.904837	1	1	1	1	0.900234	1	0.593036	0.841642	1	1	1	1	1	1	1	0.325628	0.325628	0.325628	1	1	0.887808	1	1	1	1
0.499924	0.576777	0.576777	0.460566	0.68154	0.551066	0.6173	0.694058	0.631031	0.62519	0.862517	0.74759	0.909191	0.815055	0.815055	0.644616	1	0.619402	0.664381	0.644616	0.902398	0.862517	1	1	0.817258	1	1	1	1	0.894044	1	0.571438	0.831354	1	1	1	1	1	1	1	0.309313	0.309313	0.309313	1	1	0.902398	1	1	1	1
0.515458	0.55666	0.55666	0.510176	0.724119	0.636481	0.628575	0.73764	0.674624	0.634194	0.858044	0.794534	0.914571	0.77958	0.77958	0.695239	1	0.684614	0.718205	0.695239	0.909919	0.858044	1	1	0.866667	1	1	1	1	0.855388	1	0.627758	0.900595	1	1	1	1	1	1	1	0.337395	0.337395	0.337395	1	1	0.909919	1	1	1	1
0.529988	0.595056	0.595056	0.484712	0.692879	0.59756	0.641337	0.70723	0.642043	0.651681	0.862776	0.768434	0.907828	0.833851	0.833851	0.682427	1	0.638266	0.689147	0.682427	0.911102	0.862776	1	1	0.942047	1	1	1	1	0.924779	1	0.671125	0.833268	1	1	1	1	1	1	1	0.290167	0.290167	0.290167	1	1	0.911102	1	1	1	1
0.549416	0.606106	0.606106	0.547989	0.764296	0.650444	0.680519	0.749987	0.699982	0.667244	0.904656	0.820042	0.933327	0.798596	0.798596	0.731835	1	0.717272	0.737861	0.731835	0.898885	0.904656	1	1	0.937536	1	1	1	1	0.856843	1	0.655668	0.896551	1	1	1	1	1	1	1	0.398519	0.398519	0.398519	1	1	0.898885	1	1	1	1
0.563662	0.632674	0.632674	0.509462	0.748189	0.682086	0.679295	0.728331	0.671528	0.647783	0.907919	0.808884	0.922009	0.821191	0.821191	0.730957	1	0.690942	0.723974	0.730957	0.920351	0.907919	1	1	0.953897	1	1	1	1	0.887808	1	0.639288	0.831853	1	1	1	1	1	1	1	0.38045	0.38045	0.38045	1	1	0.920351	1	1	1	1
0.501075	0.576892	0.576892	0.486898	0.749687	0.627068	0.620643	0.750287	0.649729	0.661927	0.913748	0.79366	0.865974	0.837612	0.837612	0.779112	1	0.65639	0.732128	0.779112	0.870402	0.913748	1	1	0.946864	1	1	1	1	0.886743	1	0.613117	0.845777	1	1	1	1	1	1	1	0.366924	0.366924	0.366924	1	1	0.870402	1	1	1	1
0.52168	0.566091	0.566091	0.520846	0.707017	0.615882	0.606591	0.660737	0.5869	0.601096	0.816278	0.75224	0.888252	0.866927	0.866927	0.645971	1	0.641465	0.641209	0.645971	0.900595	0.816278	1	1	0.932021	1	1	1	1	0.922378	1	0.644552	0.899155	1	1	1	1	1	1	1	0.378023	0.378023	0.378023	1	1	0.900595	1	1	1	1
0.22544	0.261741	0.261741	0.23551	0.741634	0.607623	0.354871	0.712269	0.484034	0.298705	0.922286	0.794375	0.679567	0.490515	0.490515	0.758282	1	0.664381	0.677599	0.758282	0.851377	0.922286	1	1	0.952657	1	1	1	1	0.525398	1	0.532113	0.889407	1	1	1	1	1	1	1	0.28619	0.28619	0.28619	1	1	0.851377	1	1	1	1
0.583915	0.63318	0.63318	0.521003	0.728476	0.666044	0.706664	0.768742	0.720075	0.703561	0.892526	0.823082	0.936693	0.809288	0.809288	0.591082	1	0.689216	0.759648	0.591082	0.93585	0.892526	1	1	0.905018	1	1	1	1	0.914388	1	0.672132	0.83502	1	1	1	1	1	1	1	0.303583	0.303583	0.303583	1	1	0.93585	1	1	1	1
0.538914	0.587781	0.587781	0.54346	0.736681	0.628889	0.636991	0.733007	0.655472	0.640696	0.867708	0.795567	0.894223	0.828035	0.828035	0.69385	1	0.725859	0.726512	0.69385	0.914846	0.867708	1	1	0.880381	1	1	1	1	0.894223	1	0.64423	0.922563	1	1	1	1	1	1	1	0.365606	0.365606	0.365606	1	1	0.914846	1	1	1	1
0.518767	0.574647	0.574647	0.519546	0.727312	0.630779	0.604835	0.730373	0.63833	0.639608	0.846877	0.764525	0.873978	0.860278	0.860278	0.709142	1	0.702647	0.742895	0.709142	0.902488	0.846877	1	1	0.94535	1	1	1	1	0.904295	1	0.640248	0.903843	1	1	1	1	1	1	1	0.378401	0.378401	0.378401	1	1	0.902488	1	1	1	1
0.518404	0.593629	0.593629	0.500724	0.683178	0.628575	0.691702	0.705393	0.656521	0.623255	0.860278	0.751263	0.930717	0.800035	0.800035	0.685573	1	0.703139	0.69503	0.685573	0.926724	0.860278	1	1	0.948285	1	1	1	1	0.879765	1	0.646876	0.895118	1	1	1	1	1	1	1	0.39094	0.39094	0.39094	1	1	0.926724	1	1	1	1
0.52503	0.573097	0.573097	0.527029	0.729789	0.600255	0.650249	0.731616	0.665911	0.655603	0.866148	0.793501	0.910192	0.811314	0.811314	0.686877	1	0.685231	0.718205	0.686877	0.896013	0.866148	1	1	0.91512	1	1	1	1	0.882144	1	0.650769	0.899425	1	1	1	1	1	1	1	0.282296	0.282296	0.282296	1	1	0.896013	1	1	1	1
0.635718	0.683793	0.683793	0.668312	0.783488	0.659351	0.73823	0.778801	0.747665	0.772132	0.929043	0.863726	0.960021	0.84747	0.84747	0.786156	1	0.778879	0.758889	0.786156	0.904656	0.929043	1	1	0.924132	1	1	1	1	0.93426	1	0.674826	0.951039	1	1	1	1	1	1	1	0.526713	0.526713	0.526713	1	1	0.904656	1	1	1	1
0.468509	0.516025	0.516025	0.474782	0.651225	0.529353	0.558445	0.621077	0.5613	0.592977	0.806541	0.732274	0.903752	0.815544	0.815544	0.598697	1	0.627256	0.632547	0.598697	0.868055	0.806541	1	1	0.857529	1	1	1	1	0.917044	1	0.566941	0.879677	1	1	1	1	1	1	1	0.246572	0.246572	0.246572	1	1	0.868055	1	1	1	1
0.491448	0.530413	0.530413	0.496337	0.694961	0.578394	0.60417	0.692117	0.627068	0.632105	0.830025	0.769049	0.906014	0.801556	0.801556	0.667511	1	0.657507	0.701103	0.667511	0.879941	0.830025	1	1	0.933887	1	1	1	1	0.887009	1	0.638649	0.888696	1	1	1	1	1	1	1	0.299243	0.299243	0.299243	1	1	0.879941	1	1	1	1
0.539723	0.605803	0.605803	0.514943	0.796045	0.667911	0.683725	0.766209	0.692463	0.664779	0.950184	0.846538	0.903752	0.798037	0.798037	0.811071	1	0.643586	0.696074	0.811071	0.883998	0.950184	1	1	0.973069	1	1	1	1	0.848657	1	0.669181	0.843412	1	1	1	1	1	1	1	0.404461	0.404461	0.404461	1	1	0.883998	1	1	1	1
0.593273	0.650184	0.650184	0.590373	0.715911	0.651811	0.719283	0.744755	0.69677	0.72673	0.893687	0.815462	0.935569	0.843834	0.843834	0.692048	1	0.79065	0.779658	0.692048	0.921548	0.893687	1	1	0.888607	1	1	1	1	0.961174	1	0.769665	0.917044	1	1	1	1	1	1	1	0.459737	0.459737	0.459737	1	1	0.921548	1	1	1	1
0.562367	0.599775	0.599775	0.568246	0.722383	0.645326	0.67638	0.73286	0.674219	0.693364	0.85257	0.799395	0.919983	0.84299	0.84299	0.68154	1	0.724553	0.749087	0.68154	0.907102	0.85257	1	1	0.931741	1	1	1	1	0.93286	1	0.697607	0.916585	1	1	1	1	1	1	1	0.380717	0.380717	0.380717	1	1	0.907102	1	1	1	1
0.507784	0.565752	0.565752	0.482632	0.740078	0.606227	0.616745	0.730446	0.661728	0.673141	0.905743	0.812938	0.905924	0.799075	0.799075	0.757145	1	0.608475	0.693433	0.757145	0.862862	0.905743	1	1	0.916677	1	1	1	1	0.877744	1	0.573498	0.820124	1	1	1	1	1	1	1	0.317938	0.317938	0.317938	1	1	0.862862	1	1	1	1
0.503838	0.57138	0.57138	0.466266	0.717416	0.609266	0.631031	0.747964	0.672065	0.657967	0.892436	0.786943	0.898526	0.797479	0.797479	0.749162	1	0.620456	0.703843	0.749162	0.893508	0.892436	1	1	0.913657	1	1	1	1	0.874765	1	0.579088	0.826876	1	1	1	1	1	1	1	0.321261	0.321261	0.321261	1	1	0.893508	1	1	1	1
0.529194	0.590669	0.590669	0.543405	0.699073	0.59197	0.658955	0.707159	0.653312	0.650314	0.866061	0.775925	0.923855	0.81367	0.81367	0.643714	1	0.745575	0.720219	0.643714	0.907284	0.866061	1	1	0.886388	1	1	1	1	0.90312	1	0.626817	0.931648	1	1	1	1	1	1	1	0.367328	0.367328	0.367328	1	1	0.907284	1	1	1	1
0.525923	0.58374	0.58374	0.518249	0.635019	0.603868	0.661464	0.680247	0.642557	0.675569	0.854277	0.769665	0.944594	0.792154	0.792154	0.614651	1	0.752315	0.728987	0.614651	0.9132	0.854277	1	1	0.864676	1	1	1	1	0.960117	1	0.637692	0.899874	1	1	1	1	1	1	1	0.466592	0.466592	0.466592	1	1	0.9132	1	1	1	1
0.606288	0.647847	0.647847	0.556104	0.796522	0.692602	0.712269	0.798197	0.728987	0.691356	0.915212	0.856501	0.913292	0.826794	0.826794	0.765826	1	0.700403	0.757827	0.765826	0.937442	0.915212	1	1	0.939789	1	1	1	1	0.889052	1	0.741189	0.859848	1	1	1	1	1	1	1	0.374786	0.374786	0.374786	1	1	0.937442	1	1	1	1
0.554549	0.606106	0.606106	0.498077	0.731104	0.590432	0.685231	0.740892	0.688734	0.658823	0.873629	0.799315	0.929601	0.808075	0.808075	0.57932	1	0.672334	0.744234	0.57932	0.923578	0.873629	1	1	0.881615	1	1	1	1	0.883468	1	0.68154	0.829527	1	1	1	1	1	1	1	0.282155	0.282155	0.282155	1	1	0.923578	1	1	1	1
0.549581	0.583448	0.583448	0.587135	0.750287	0.577065	0.623442	0.706028	0.658955	0.728768	0.879677	0.828615	0.933327	0.84358	0.84358	0.702858	1	0.656193	0.694683	0.702858	0.8424	0.879677	1	1	0.868489	1	1	1	1	0.931648	1	0.604049	0.899964	1	1	1	1	1	1	1	0.393215	0.393215	0.393215	1	1	0.8424	1	1	1	1
0.673209	0.683656	0.683656	0.583857	0.843496	0.700963	0.733961	0.795488	0.760408	0.7403	0.891455	0.877832	0.955902	0.866321	0.866321	0.729716	1	0.694961	0.833768	0.729716	0.926075	0.891455	1	1	0.938568	1	1	1	1	0.901586	1	0.776623	0.803161	1	1	1	1	1	1	1	0.38186	0.38186	0.38186	1	1	0.926075	1	1	1	1
0.567111	0.620518	0.620518	0.524348	0.746545	0.642107	0.688459	0.753972	0.687427	0.652659	0.877481	0.801957	0.91174	0.827952	0.827952	0.701103	1	0.729424	0.772441	0.701103	0.936786	0.877481	1	1	0.910465	1	1	1	1	0.889407	1	0.686396	0.866148	1	1	1	1	1	1	1	0.335545	0.335545	0.335545	1	1	0.936786	1	1	1	1
0.515973	0.577643	0.577643	0.504746	0.725568	0.577527	0.64856	0.693919	0.642236	0.639096	0.888518	0.79366	0.92552	0.799395	0.799395	0.701454	1	0.65292	0.675096	0.701454	0.87871	0.888518	1	1	0.924225	1	1	1	1	0.874415	1	0.614959	0.85959	1	1	1	1	1	1	1	0.351446	0.351446	0.351446	1	1	0.87871	1	1	1	1
0.537568	0.594758	0.594758	0.508393	0.724988	0.605803	0.658757	0.739486	0.659614	0.636163	0.869967	0.786313	0.89199	0.825554	0.825554	0.669181	1	0.723612	0.754575	0.669181	0.928393	0.869967	1	1	0.900325	1	1	1	1	0.895386	1	0.654424	0.878008	1	1	1	1	1	1	1	0.264002	0.264002	0.264002	1	1	0.928393	1	1	1	1
0.544003	0.599715	0.599715	0.517783	0.735503	0.610181	0.666843	0.712055	0.660935	0.661398	0.877569	0.796045	0.928207	0.825059	0.825059	0.701524	1	0.66458	0.711486	0.701524	0.892347	0.877569	1	1	0.947148	1	1	1	1	0.892972	1	0.68311	0.849336	1	1	1	1	1	1	1	0.361751	0.361751	0.361751	1	1	0.892347	1	1	1	1
0	0	0	0	0	0.00636462	0.00799851	0.00701644	0.00767644	0.00882382	0.0176945	0.0172094	0.0194249	0	0	0.0164669	0.0504284	0.0137282	0.0115971	0.0117418	0.0206075	0.0134483	0.233377	0.296354	0.283484	0.234617	0.267483	0.295762	0.263791	0.0359258	0.168268	0.184059	0.242537	0.263369	0.285589	0.207858	0.234219	0.234219	0.317779	0.261505	0.0143558	0.0148197	0.0148197	0.223063	0.218013	0.225688	0.347393	0.247486	0.276153	0.232445
0.158437	0.167479	0.180468	0.1585	0.257355	0.181011	0.172838	0.202523	0.172579	0.179281	0.262606	0.251327	0.271091	0.217317	0.241279	0.185296	0.33868	0.183251	0.198077	0.169145	0.23962	0.249001	0.606591	0.630527	0.667377	0.611219	0.606288	0.656915	0.639672	0.309252	0.542699	0.446061	0.572753	0.64481	0.674421	0.58077	0.653443	0.653443	0.671461	0.651225	0	0	0	0.601397	0.594699	0.547058	0.66651	0.610181	0.631978	0.602601
0.626755	0.65462	0.65462	0.599176	0.802278	0.675637	0.721444	0.784193	0.728987	0.699073	0.886388	0.848657	0.929601	0.848657	0.848657	0.742004	1	0.72957	0.770435	0.742004	0.936131	0.886388	1	1	0.972097	1	1	1	1	0.897717	1	0.743118	0.894939	1	1	1	1	1	1	1	0.350148	0.350148	0.350148	1	1	0.936131	1	1	1	1
0.603325	0.655341	0.655341	0.628638	0.746097	0.669248	0.741337	0.76155	0.728476	0.756237	0.938005	0.863553	0.956571	0.809369	0.809369	0.719499	1	0.746395	0.714194	0.719499	0.902398	0.938005	1	1	0.924317	1	1	1	1	0.936786	1	0.64908	0.940259	1	1	1	1	1	1	1	0.521472	0.521472	0.521472	1	1	0.902398	1	1	1	1
0.654162	0.725641	0.725641	0.646553	0.773832	0.704829	0.777867	0.787494	0.760332	0.781531	0.942518	0.849676	0.965509	0.863985	0.863985	0.807752	1	0.793422	0.787415	0.807752	0.922932	0.942518	1	1	0.939977	1	1	1	1	0.948665	1	0.659812	0.912196	1	1	1	1	1	1	1	0.609632	0.609632	0.609632	1	1	0.922932	1	1	1	1
0.654358	0.710135	0.710135	0.65116	0.801717	0.672469	0.723178	0.766669	0.729205	0.752466	0.914571	0.842737	0.951134	0.895207	0.895207	0.788439	1	0.786313	0.796522	0.788439	0.911923	0.914571	1	1	0.977262	1	1	1	1	0.941011	1	0.705182	0.907465	1	1	1	1	1	1	1	0.506313	0.506313	0.506313	1	1	0.911923	1	1	1	1
0.590019	0.656062	0.656062	0.627633	0.729351	0.683588	0.718708	0.768742	0.727166	0.785842	0.933233	0.839289	0.945917	0.835437	0.835437	0.795567	1	0.787572	0.770666	0.795567	0.889585	0.933233	1	1	0.933047	1	1	1	1	0.961366	1	0.647912	0.946296	1	1	1	1	1	1	1	0.571038	0.571038	0.571038	1	1	0.889585	1	1	1	1
0.591437	0.664181	0.664181	0.574819	0.738599	0.642621	0.719139	0.765597	0.727603	0.725786	0.892704	0.794931	0.950374	0.851803	0.851803	0.747441	1	0.754575	0.788282	0.747441	0.919064	0.892704	1	1	0.94857	1	1	1	1	0.916769	1	0.674556	0.89324	1	1	1	1	1	1	1	0.491005	0.491005	0.491005	1	1	0.919064	1	1	1	1
0.533658	0.596128	0.596128	0.517265	0.716555	0.579668	0.630085	0.711343	0.638075	0.628198	0.848148	0.759268	0.896999	0.853252	0.853252	0.644552	1	0.710917	0.729424	0.644552	0.918329	0.848148	1	1	0.889941	1	1	1	1	0.904114	1	0.662391	0.890119	1	1	1	1	1	1	1	0.299243	0.299243	0.299243	1	1	0.918329	1	1	1	1
0.553386	0.601999	0.601999	0.552556	0.747665	0.614713	0.655865	0.728112	0.6812	0.689216	0.868576	0.798436	0.935569	0.83778	0.83778	0.719859	1	0.696631	0.747964	0.719859	0.884264	0.868576	1	1	0.927187	1	1	1	1	0.89467	1	0.647653	0.882938	1	1	1	1	1	1	1	0.366631	0.366631	0.366631	1	1	0.884264	1	1	1	1
0.658428	0.701454	0.701454	0.648236	0.829029	0.730008	0.709283	0.87075	0.772904	0.763379	0.92247	0.865888	0.88763	0.900054	0.900054	0.821437	1	0.815136	0.86269	0.821437	0.9518	0.92247	1	1	0.917411	1	1	1	1	0.940071	1	0.7781	0.937067	1	1	1	1	1	1	1	0.444947	0.444947	0.444947	1	1	0.9518	1	1	1	1
0.60242	0.652725	0.652725	0.585611	0.763456	0.671393	0.691979	0.782079	0.705182	0.722889	0.887187	0.818813	0.901676	0.883115	0.883115	0.754425	1	0.732055	0.777633	0.754425	0.923948	0.887187	1	1	0.938756	1	1	1	1	0.947148	1	0.739338	0.898166	1	1	1	1	1	1	1	0.367585	0.367585	0.367585	1	1	0.923948	1	1	1	1
0.565582	0.614283	0.614283	0.538106	0.749387	0.680587	0.677599	0.743416	0.688734	0.661332	0.89003	0.819468	0.926446	0.808803	0.808803	0.711628	1	0.678955	0.702577	0.711628	0.921088	0.89003	1	1	0.935008	1	1	1	1	0.884441	1	0.662457	0.876341	1	1	1	1	1	1	1	0.382434	0.382434	0.382434	1	1	0.921088	1	1	1	1
0.602963	0.649404	0.649404	0.576604	0.780438	0.658231	0.715982	0.766746	0.723974	0.71677	0.903933	0.839289	0.944216	0.836942	0.836942	0.728258	1	0.715624	0.76805	0.728258	0.9091	0.903933	1	1	0.94819	1	1	1	1	0.900054	1	0.699982	0.869358	1	1	1	1	1	1	1	0.386625	0.386625	0.386625	1	1	0.9091	1	1	1	1
0.447714	0.490122	0.490122	0.445749	0.665178	0.541561	0.570011	0.657113	0.584967	0.562367	0.819222	0.748338	0.890208	0.757827	0.757827	0.592503	1	0.658691	0.674759	0.592503	0.886832	0.819222	1	1	0.837361	1	1	1	1	0.85257	1	0.60738	0.882938	1	1	1	1	1	1	1	0.224473	0.224473	0.224473	1	1	0.886832	1	1	1	1
0.554106	0.630716	0.630716	0.55035	0.73646	0.661927	0.692394	0.73919	0.665777	0.659351	0.897897	0.788834	0.900685	0.849166	0.849166	0.713481	1	0.7073	0.69503	0.713481	0.91842	0.897897	1	1	0.946391	1	1	1	1	0.909555	1	0.700683	0.912196	1	1	1	1	1	1	1	0.420294	0.420294	0.420294	1	1	0.91842	1	1	1	1
0.577989	0.626128	0.626128	0.548702	0.747366	0.620332	0.680383	0.743862	0.696422	0.712839	0.885414	0.81734	0.936224	0.840801	0.840801	0.726076	1	0.668045	0.732567	0.726076	0.898346	0.885414	1	1	0.939695	1	1	1	1	0.919523	1	0.684888	0.852826	1	1	1	1	1	1	1	0.373141	0.373141	0.373141	1	1	0.898346	1	1	1	1
0.472178	0.551397	0.551397	0.486655	0.699703	0.580306	0.627256	0.675096	0.617979	0.604835	0.883557	0.756616	0.915395	0.785527	0.785527	0.680655	1	0.675569	0.664912	0.680655	0.867882	0.883557	1	1	0.938756	1	1	1	1	0.849421	1	0.589135	0.894491	1	1	1	1	1	1	1	0.386354	0.386354	0.386354	1	1	0.867882	1	1	1	1
0.491988	0.573212	0.573212	0.475162	0.653378	0.554715	0.650314	0.668112	0.618103	0.619031	0.852059	0.731323	0.925149	0.806622	0.806622	0.631726	1	0.679023	0.678345	0.631726	0.901496	0.852059	1	1	0.924779	1	1	1	1	0.902849	1	0.654228	0.870663	1	1	1	1	1	1	1	0.306849	0.306849	0.306849	1	1	0.901496	1	1	1	1
0.58409	0.652268	0.652268	0.608353	0.766362	0.65639	0.746694	0.746171	0.691425	0.69281	0.919523	0.823411	0.926631	0.844931	0.844931	0.727166	1	0.800595	0.759876	0.727166	0.906014	0.919523	1	1	0.932394	1	1	1	1	0.907828	1	0.699073	0.94365	1	1	1	1	1	1	1	0.497729	0.497729	0.497729	1	1	0.906014	1	1	1	1
0.49401	0.543514	0.543514	0.484664	0.706805	0.59589	0.618598	0.699073	0.61502	0.569954	0.839205	0.762769	0.879765	0.79509	0.79509	0.606167	1	0.729862	0.722889	0.606167	0.92589	0.839205	1	1	0.866494	1	1	1	1	0.858044	1	0.687839	0.908373	1	1	1	1	1	1	1	0.253422	0.253422	0.253422	1	1	0.92589	1	1	1	1
0.487239	0.529777	0.529777	0.502229	0.663319	0.565865	0.589489	0.62519	0.573785	0.600616	0.794772	0.730957	0.917778	0.830606	0.830606	0.623816	1	0.61965	0.618474	0.623816	0.874415	0.794772	1	1	0.92895	1	1	1	1	0.915303	1	0.658626	0.901315	1	1	1	1	1	1	1	0.322066	0.322066	0.322066	1	1	0.874415	1	1	1	1
0.209151	0.239118	0.243753	0.205831	0.547989	0.456622	0.229283	0.526292	0.351903	0.274858	0.663783	0.568986	0.494059	0.472319	0.477639	0.506364	0.748563	0.471517	0.504494	0.499374	0.639544	0.638905	0.873978	0.880646	0.810665	0.882585	0.878886	0.894313	0.895207	0.509258	0.863208	0.465986	0.779892	0.899065	0.905471	0.868924	0.900054	0.900054	0.905924	0.897628	0.233634	0.231332	0.231332	0.87564	0.872581	0.746171	0.891366	0.866321	0.887808	0.876078
0.56248	0.609876	0.609876	0.553829	0.735209	0.583857	0.674961	0.736166	0.699493	0.711984	0.865628	0.798357	0.950184	0.833685	0.833685	0.721012	1	0.706947	0.7719	0.721012	0.889407	0.865628	1	1	0.943273	1	1	1	1	0.90529	1	0.66691	0.875728	1	1	1	1	1	1	1	0.376891	0.376891	0.376891	1	1	0.889407	1	1	1	1
0.609693	0.648107	0.648107	0.575855	0.790413	0.699493	0.682086	0.804608	0.71677	0.711059	0.903572	0.850016	0.890831	0.861828	0.861828	0.742673	1	0.699213	0.755255	0.742673	0.93426	0.903572	1	1	0.943367	1	1	1	1	0.926816	1	0.736387	0.882409	1	1	1	1	1	1	1	0.323227	0.323227	0.323227	1	1	0.93426	1	1	1	1
0.454208	0.514788	0.514788	0.417112	0.603023	0.52666	0.545529	0.611158	0.566431	0.577527	0.758585	0.669315	0.926816	0.820124	0.820124	0.589371	1	0.603506	0.664248	0.589371	0.892793	0.758585	1	1	0.913657	1	1	1	1	0.910283	1	0.607988	0.819878	1	1	1	1	1	1	1	0.303553	0.303553	0.303553	1	1	0.892793	1	1	1	1
0.224024	0.264371	0.264371	0.224181	0.7172	0.621947	0.362547	0.691287	0.476637	0.287308	0.906558	0.768204	0.689492	0.487873	0.487873	0.717129	1	0.661662	0.670857	0.717129	0.866927	0.906558	1	1	0.967152	1	1	1	1	0.522568	1	0.51913	0.867534	1	1	1	1	1	1	1	0.280242	0.280242	0.280242	1	1	0.866927	1	1	1	1
0.584967	0.625002	0.625002	0.572467	0.778723	0.678277	0.693642	0.791441	0.721805	0.69032	0.893865	0.836608	0.912014	0.826133	0.826133	0.736239	1	0.746843	0.784585	0.736239	0.928022	0.893865	1	1	0.936693	1	1	1	1	0.887541	1	0.719859	0.908192	1	1	1	1	1	1	1	0.372768	0.372768	0.372768	1	1	0.928022	1	1	1	1
0.578163	0.625127	0.625127	0.574302	0.770743	0.632042	0.667044	0.757751	0.681472	0.678209	0.879326	0.813264	0.899335	0.863467	0.863467	0.716197	1	0.743193	0.76928	0.716197	0.915486	0.879326	1	1	0.906377	1	1	1	1	0.911102	1	0.677057	0.909373	1	1	1	1	1	1	1	0.340173	0.340173	0.340173	1	1	0.915486	1	1	1	1
0.555604	0.606652	0.606652	0.553884	0.740448	0.630337	0.678209	0.759876	0.693364	0.727457	0.90529	0.829112	0.91247	0.829527	0.829527	0.773832	1	0.71448	0.767513	0.773832	0.885325	0.90529	1	1	0.93585	1	1	1	1	0.928857	1	0.638458	0.882585	1	1	1	1	1	1	1	0.404259	0.404259	0.404259	1	1	0.885325	1	1	1	1
0.596486	0.638713	0.638713	0.582981	0.756767	0.619898	0.696282	0.779346	0.70321	0.720435	0.891812	0.832851	0.902307	0.85959	0.85959	0.725206	1	0.718924	0.753897	0.725206	0.923393	0.891812	1	1	0.929508	1	1	1	1	0.946012	1	0.695586	0.902488	1	1	1	1	1	1	1	0.34774	0.34774	0.34774	1	1	0.923393	1	1	1	1
0.566148	0.607866	0.607866	0.545201	0.748189	0.591141	0.652659	0.738525	0.677328	0.670521	0.866841	0.807348	0.917136	0.837528	0.837528	0.726367	1	0.690182	0.732641	0.726367	0.912926	0.866841	1	1	0.935569	1	1	1	1	0.903752	1	0.68571	0.87915	1	1	1	1	1	1	1	0.333004	0.333004	0.333004	1	1	0.912926	1	1	1	1
0.465287	0.537837	0.537837	0.44357	0.675637	0.593867	0.613607	0.69184	0.627821	0.621761	0.882585	0.763532	0.907465	0.767129	0.767129	0.696422	1	0.617424	0.662523	0.696422	0.875378	0.882585	1	1	0.916952	1	1	1	1	0.866927	1	0.53089	0.834519	1	1	1	1	1	1	1	0.335746	0.335746	0.335746	1	1	0.875378	1	1	1	1
0.56984	0.634638	0.634638	0.498027	0.71799	0.63141	0.652137	0.737123	0.683998	0.705887	0.864849	0.776546	0.927929	0.868663	0.868663	0.738451	1	0.628072	0.739042	0.738451	0.910374	0.864849	1	1	0.69684	1	1	1	1	0.939507	1	0.678005	0.795647	1	1	1	1	1	1	1	0.409303	0.409303	0.409303	1	1	0.910374	1	1	1	1
0.626629	0.664447	0.664447	0.595651	0.772672	0.636036	0.687771	0.77639	0.705958	0.714909	0.875553	0.82572	0.909282	0.889318	0.889318	0.744681	1	0.763074	0.808237	0.744681	0.938474	0.875553	1	1	0.943933	1	1	1	1	0.950374	1	0.738008	0.89208	1	1	1	1	1	1	1	0.406082	0.406082	0.406082	1	1	0.938474	1	1	1	1
0.595949	0.626316	0.626316	0.583506	0.789465	0.654686	0.675637	0.798916	0.70822	0.687908	0.882585	0.839793	0.886477	0.854961	0.854961	0.774994	1	0.764831	0.806541	0.774994	0.936318	0.882585	1	1	0.939225	1	1	1	1	0.909464	1	0.738156	0.916769	1	1	1	1	1	1	1	0.368174	0.368174	0.368174	1	1	0.936318	1	1	1	1
0.588958	0.62444	0.62444	0.582282	0.778645	0.674556	0.658757	0.778489	0.701875	0.698654	0.864676	0.815544	0.901586	0.872494	0.872494	0.729789	1	0.711415	0.768665	0.729789	0.918053	0.864676	1	1	0.94535	1	1	1	1	0.91384	1	0.728987	0.907647	1	1	1	1	1	1	1	0.39012	0.39012	0.39012	1	1	0.918053	1	1	1	1
0.616745	0.653574	0.653574	0.588487	0.775304	0.62594	0.685505	0.784899	0.708008	0.709922	0.881086	0.831437	0.902037	0.876867	0.876867	0.738895	1	0.762922	0.809855	0.738895	0.937817	0.881086	1	1	0.937161	1	1	1	1	0.940353	1	0.733374	0.894849	1	1	1	1	1	1	1	0.398519	0.398519	0.398519	1	1	0.937817	1	1	1	1
0.512272	0.616252	0.616252	0.52069	0.655472	0.605622	0.691425	0.721877	0.679023	0.721517	0.916585	0.76193	0.940635	0.808318	0.808318	0.763838	1	0.742895	0.736166	0.763838	0.884264	0.916585	1	1	0.943273	1	1	1	1	0.939601	1	0.588958	0.898795	1	1	1	1	1	1	1	0.546184	0.546184	0.546184	1	1	0.884264	1	1	1	1
0.214789	0.251201	0.251201	0.227069	0.713195	0.59197	0.342803	0.683998	0.466779	0.292497	0.893419	0.763914	0.682427	0.490956	0.490956	0.723684	1	0.665644	0.684477	0.723684	0.839205	0.893419	1	1	0.956858	1	1	1	1	0.525871	1	0.518819	0.887187	1	1	1	1	1	1	1	0.288085	0.288085	0.288085	1	1	0.839205	1	1	1	1
0.536333	0.574474	0.574474	0.525555	0.7213	0.603928	0.601818	0.730811	0.631221	0.629581	0.827952	0.772982	0.863726	0.864676	0.864676	0.679159	1	0.730154	0.762007	0.679159	0.929043	0.827952	1	1	0.844593	1	1	1	1	0.926631	1	0.714981	0.910374	1	1	1	1	1	1	1	0.246745	0.246745	0.246745	1	1	0.929043	1	1	1	1
0.250399	0.285818	0.285818	0.259733	0.766899	0.628575	0.34397	0.734034	0.477782	0.319276	0.913748	0.800515	0.6509	0.55466	0.55466	0.760484	1	0.705182	0.72753	0.760484	0.866407	0.913748	1	1	0.944877	1	1	1	1	0.578973	1	0.573097	0.898705	1	1	1	1	1	1	1	0.299962	0.299962	0.299962	1	1	0.866407	1	1	1	1
0.546949	0.614651	0.614651	0.54673	0.768742	0.674489	0.676448	0.753143	0.657178	0.641658	0.921088	0.819632	0.872581	0.836859	0.836859	0.746097	1	0.746993	0.731689	0.746097	0.91384	0.921088	1	1	0.947432	1	1	1	1	0.892258	1	0.659021	0.913474	1	1	1	1	1	1	1	0.385775	0.385775	0.385775	1	1	0.91384	1	1	1	1
0.546785	0.611953	0.611953	0.547715	0.743787	0.616067	0.663186	0.721877	0.643135	0.632674	0.880558	0.786785	0.890921	0.851718	0.851718	0.643521	1	0.780516	0.76155	0.643521	0.915852	0.880558	1	1	0.887364	1	1	1	1	0.900955	1	0.671796	0.917411	1	1	1	1	1	1	1	0.318925	0.318925	0.318925	1	1	0.915852	1	1	1	1
0.51176	0.551728	0.551728	0.500874	0.701103	0.611586	0.60236	0.697607	0.625002	0.638969	0.854021	0.792154	0.895924	0.807752	0.807752	0.663518	1	0.653966	0.684888	0.663518	0.892704	0.854021	1	1	0.940823	1	1	1	1	0.912653	1	0.645713	0.873716	1	1	1	1	1	1	1	0.268797	0.268797	0.268797	1	1	0.892704	1	1	1	1
0.506769	0.569555	0.569555	0.488557	0.710703	0.570695	0.645778	0.726658	0.656718	0.638969	0.876166	0.77958	0.903752	0.798756	0.798756	0.69378	1	0.650184	0.689768	0.69378	0.900505	0.876166	1	1	0.913657	1	1	1	1	0.876166	1	0.584499	0.868142	1	1	1	1	1	1	1	0.312547	0.312547	0.312547	1	1	0.900505	1	1	1	1
0.56203	0.60423	0.60423	0.551563	0.745351	0.658033	0.647783	0.75654	0.675569	0.661596	0.846115	0.787021	0.892972	0.861225	0.861225	0.694683	1	0.714123	0.754575	0.694683	0.928579	0.846115	1	1	0.931089	1	1	1	1	0.909373	1	0.720795	0.911285	1	1	1	1	1	1	1	0.382243	0.382243	0.382243	1	1	0.928579	1	1	1	1
0.583565	0.642171	0.642171	0.568531	0.726512	0.627005	0.703069	0.742598	0.694822	0.712269	0.872406	0.792788	0.935663	0.859676	0.859676	0.722022	1	0.736092	0.767974	0.722022	0.91512	0.872406	1	1	0.920996	1	1	1	1	0.938099	1	0.695169	0.891544	1	1	1	1	1	1	1	0.374411	0.374411	0.374411	1	1	0.91512	1	1	1	1
0.756918	0.789465	0.789465	0.69274	0.877744	0.754274	0.804045	0.867882	0.831021	0.815462	0.942518	0.903662	0.957528	0.913109	0.913109	0.792074	1	0.779814	0.854875	0.792074	0.958007	0.942518	1	1	0.961558	1	1	1	1	0.940071	1	0.747964	0.876779	1	1	1	1	1	1	1	0.502832	0.502832	0.502832	1	1	0.958007	1	1	1	1
0.609327	0.65292	0.65292	0.561693	0.778022	0.668914	0.71878	0.775459	0.715481	0.676177	0.889941	0.830523	0.922655	0.839037	0.839037	0.726948	1	0.752165	0.791599	0.726948	0.947716	0.889941	1	1	0.905743	1	1	1	1	0.895655	1	0.722961	0.873629	1	1	1	1	1	1	1	0.383966	0.383966	0.383966	1	1	0.947716	1	1	1	1
0.549086	0.584324	0.584324	0.546129	0.764755	0.64185	0.677463	0.737271	0.685779	0.662656	0.882144	0.828946	0.930159	0.796761	0.796761	0.699003	1	0.705816	0.74245	0.699003	0.893776	0.882144	1	1	0.928765	1	1	1	1	0.863639	1	0.673411	0.888963	1	1	1	1	1	1	1	0.364219	0.364219	0.364219	1	1	0.893776	1	1	1	1
0.628889	0.673882	0.673882	0.579726	0.784507	0.630842	0.726294	0.781922	0.722961	0.697886	0.897358	0.837445	0.924595	0.857015	0.857015	0.706028	1	0.745873	0.784978	0.706028	0.947716	0.897358	1	1	0.89476	1	1	1	1	0.914846	1	0.749687	0.873629	1	1	1	1	1	1	1	0.374786	0.374786	0.374786	1	1	0.947716	1	1	1	1
0.517886	0.583273	0.583273	0.515458	0.722238	0.601217	0.646294	0.723684	0.671729	0.668446	0.889407	0.789702	0.928207	0.801877	0.801877	0.725133	1	0.676854	0.712767	0.725133	0.881086	0.889407	1	1	0.920627	1	1	1	1	0.876779	1	0.624877	0.876955	1	1	1	1	1	1	1	0.398878	0.398878	0.398878	1	1	0.881086	1	1	1	1
0.64076	0.721084	0.721084	0.645068	0.784585	0.725641	0.752315	0.812369	0.769665	0.788282	0.931276	0.827538	0.947432	0.890831	0.890831	0.841642	1	0.779112	0.802118	0.841642	0.917411	0.931276	1	1	0.94819	1	1	1	1	0.939601	1	0.701173	0.923578	1	1	1	1	1	1	1	0.619217	0.619217	0.619217	1	1	0.917411	1	1	1	1
0.524505	0.61012	0.61012	0.474023	0.708079	0.64882	0.664779	0.700052	0.635591	0.625565	0.911649	0.783723	0.907919	0.809612	0.809612	0.686946	1	0.653574	0.669918	0.686946	0.910465	0.911649	1	1	0.942518	1	1	1	1	0.896103	1	0.602902	0.822835	1	1	1	1	1	1	1	0.38186	0.38186	0.38186	1	1	0.910465	1	1	1	1
0.492924	0.556549	0.556549	0.495197	0.702437	0.645132	0.62594	0.741856	0.64185	0.631915	0.891366	0.789465	0.865195	0.79509	0.79509	0.698444	1	0.681063	0.684888	0.698444	0.907647	0.891366	1	1	0.928579	1	1	1	1	0.893597	1	0.623255	0.911832	1	1	1	1	1	1	1	0.398758	0.398758	0.398758	1	1	0.907647	1	1	1	1
0.48085	0.523457	0.523457	0.517938	0.67638	0.56248	0.621388	0.66153	0.61693	0.709638	0.875553	0.804286	0.93258	0.787494	0.787494	0.699633	1	0.599176	0.634194	0.699633	0.814077	0.875553	1	1	0.936786	1	1	1	1	0.936412	1	0.584616	0.876867	1	1	1	1	1	1	1	0.382319	0.382319	0.382319	1	1	0.814077	1	1	1	1
0.616005	0.678548	0.678548	0.614713	0.746843	0.677328	0.721877	0.75942	0.725931	0.772904	0.924132	0.838953	0.955902	0.853252	0.853252	0.778489	1	0.719643	0.73125	0.778489	0.900234	0.924132	1	1	0.911194	1	1	1	1	0.958486	1	0.644101	0.898346	1	1	1	1	1	1	1	0.498526	0.498526	0.498526	1	1	0.900234	1	1	1	1
0.489339	0.551618	0.551618	0.520794	0.713909	0.580074	0.635527	0.655144	0.612014	0.639032	0.889318	0.788912	0.934167	0.792074	0.792074	0.68619	1	0.69684	0.686396	0.68619	0.838283	0.889318	1	1	0.923948	1	1	1	1	0.87529	1	0.550516	0.892169	1	1	1	1	1	1	1	0.413996	0.413996	0.413996	1	1	0.838283	1	1	1	1
0.522777	0.566204	0.566204	0.519858	0.627194	0.666977	0.689837	0.756011	0.712198	0.726585	0.874153	0.807106	0.942047	0.738304	0.738304	0.697118	1	0.811801	0.814077	0.697118	0.931276	0.874153	1	1	0.873978	1	1	1	1	0.950089	1	0.759041	0.926075	1	1	1	1	1	1	1	0.460658	0.460658	0.460658	1	1	0.931276	1	1	1	1
0.530466	0.591674	0.591674	0.516231	0.717559	0.592384	0.658823	0.729716	0.656653	0.6398	0.877569	0.786785	0.899874	0.815952	0.815952	0.666577	1	0.732128	0.74193	0.666577	0.918237	0.877569	1	1	0.902939	1	1	1	1	0.89467	1	0.624003	0.893597	1	1	1	1	1	1	1	0.307678	0.307678	0.307678	1	1	0.918237	1	1	1	1
0.540911	0.598876	0.598876	0.520118	0.746246	0.651877	0.676448	0.746246	0.663584	0.632105	0.889763	0.803643	0.889229	0.81824	0.81824	0.699772	1	0.73823	0.752466	0.699772	0.925057	0.889763	1	1	0.922747	1	1	1	1	0.881174	1	0.654097	0.889496	1	1	1	1	1	1	1	0.300743	0.300743	0.300743	1	1	0.925057	1	1	1	1
0.643264	0.671192	0.671192	0.598817	0.806945	0.679703	0.721877	0.789623	0.74789	0.769588	0.902668	0.865109	0.947148	0.868055	0.868055	0.762464	1	0.679974	0.781219	0.762464	0.904385	0.902668	1	1	0.952181	1	1	1	1	0.930624	1	0.766822	0.841895	1	1	1	1	1	1	1	0.409548	0.409548	0.409548	1	1	0.904385	1	1	1	1
0.635273	0.685299	0.685299	0.62688	0.829942	0.727748	0.758737	0.805413	0.751037	0.741189	0.946201	0.87713	0.932487	0.851633	0.851633	0.799315	1	0.723974	0.750812	0.799315	0.912014	0.946201	1	1	0.956189	1	1	1	1	0.900054	1	0.723684	0.899964	1	1	1	1	1	1	1	0.433528	0.433528	0.433528	1	1	0.912014	1	1	1	1
0.521785	0.57138	0.57138	0.526555	0.704125	0.606713	0.595592	0.694752	0.631221	0.645261	0.848572	0.774916	0.908555	0.829693	0.829693	0.663053	1	0.659153	0.670253	0.663053	0.89324	0.848572	1	1	0.892436	1	1	1	1	0.913109	1	0.645261	0.901406	1	1	1	1	1	1	1	0.369982	0.369982	0.369982	1	1	0.89324	1	1	1	1
0.565356	0.616067	0.616067	0.535422	0.730519	0.666843	0.706452	0.750287	0.685916	0.697397	0.893151	0.819632	0.914205	0.826876	0.826876	0.726658	1	0.665311	0.708787	0.726658	0.91247	0.893151	1	1	0.959733	1	1	1	1	0.927743	1	0.714766	0.864158	1	1	1	1	1	1	1	0.331741	0.331741	0.331741	1	1	0.91247	1	1	1	1
0.560515	0.609388	0.609388	0.553109	0.730008	0.630148	0.682427	0.720867	0.669449	0.692602	0.885237	0.81424	0.928672	0.829195	0.829195	0.689285	1	0.677599	0.699703	0.689285	0.893955	0.885237	1	1	0.927465	1	1	1	1	0.924872	1	0.665112	0.882144	1	1	1	1	1	1	1	0.384389	0.384389	0.384389	1	1	0.893955	1	1	1	1
0.5152	0.571438	0.571438	0.519754	0.684683	0.578799	0.632421	0.686259	0.636227	0.675772	0.850441	0.766746	0.927094	0.829112	0.829112	0.698794	1	0.6432	0.673276	0.698794	0.874153	0.850441	1	1	0.936318	1	1	1	1	0.928486	1	0.60417	0.881879	1	1	1	1	1	1	1	0.30328	0.30328	0.30328	1	1	0.874153	1	1	1	1
0.543677	0.605379	0.605379	0.500524	0.72673	0.632358	0.654424	0.741856	0.683041	0.684819	0.879853	0.790176	0.920719	0.830108	0.830108	0.736387	1	0.577874	0.653051	0.736387	0.900234	0.879853	1	1	0.878974	1	1	1	1	0.902578	1	0.596009	0.82878	1	1	1	1	1	1	1	0.329295	0.329295	0.329295	1	1	0.900234	1	1	1	1
0.55035	0.627068	0.627068	0.552059	0.719715	0.621885	0.665644	0.755557	0.680859	0.704688	0.883203	0.775149	0.901135	0.870141	0.870141	0.733154	1	0.751488	0.781688	0.733154	0.905471	0.883203	1	1	0.938943	1	1	1	1	0.937161	1	0.697607	0.908282	1	1	1	1	1	1	1	0.356294	0.356294	0.356294	1	1	0.905471	1	1	1	1
0.50819	0.591615	0.591615	0.482632	0.672267	0.6023	0.643843	0.710206	0.657704	0.649729	0.87564	0.752165	0.926075	0.802599	0.802599	0.684135	1	0.649794	0.671595	0.684135	0.909009	0.87564	1	1	0.893955	1	1	1	1	0.897987	1	0.554272	0.863294	1	1	1	1	1	1	1	0.367585	0.367585	0.367585	1	1	0.909009	1	1	1	1
0.547879	0.618412	0.618412	0.512118	0.712767	0.594223	0.668847	0.702086	0.655079	0.678955	0.867274	0.768358	0.933047	0.857186	0.857186	0.695934	1	0.654686	0.713338	0.695934	0.891544	0.867274	1	1	0.9412	1	1	1	1	0.92404	1	0.65103	0.833351	1	1	1	1	1	1	1	0.361317	0.361317	0.361317	1	1	0.891544	1	1	1	1
0.504141	0.566771	0.566771	0.483502	0.734181	0.628764	0.636609	0.730738	0.66631	0.629519	0.913018	0.812126	0.911832	0.76254	0.76254	0.687289	1	0.660737	0.691771	0.687289	0.892793	0.913018	1	1	0.893061	1	1	1	1	0.843496	1	0.599536	0.856244	1	1	1	1	1	1	1	0.338849	0.338849	0.338849	1	1	0.892793	1	1	1	1
0.671998	0.720867	0.720867	0.670857	0.794454	0.721228	0.770897	0.847809	0.812776	0.792233	0.91888	0.856586	0.958678	0.860106	0.860106	0.808641	1	0.866494	0.884706	0.808641	0.95142	0.91888	1	1	0.956093	1	1	1	1	0.927372	1	0.772055	0.949804	1	1	1	1	1	1	1	0.560178	0.560178	0.560178	1	1	0.95142	1	1	1	1
0.555715	0.597501	0.597501	0.504746	0.738156	0.628261	0.598278	0.71177	0.63337	0.604774	0.818976	0.761702	0.889852	0.871012	0.871012	0.671528	1	0.740078	0.799235	0.671528	0.941294	0.818976	1	1	0.892704	1	1	1	1	0.898795	1	0.679091	0.854961	1	1	1	1	1	1	1	0.421094	0.421094	0.421094	1	1	0.941294	1	1	1	1
0.506972	0.581003	0.581003	0.491841	0.710988	0.620891	0.679023	0.722527	0.662722	0.638394	0.902578	0.787572	0.917227	0.781219	0.781219	0.708858	1	0.688941	0.704406	0.708858	0.898346	0.902578	1	1	0.922655	1	1	1	1	0.865368	1	0.651681	0.871534	1	1	1	1	1	1	1	0.387864	0.387864	0.387864	1	1	0.898346	1	1	1	1
0.65129	0.696143	0.696143	0.57304	0.796921	0.706028	0.734621	0.81914	0.76018	0.770666	0.910556	0.851888	0.928022	0.88391	0.88391	0.796045	1	0.691633	0.814077	0.796045	0.932021	0.910556	1	1	0.945539	1	1	1	1	0.944877	1	0.769357	0.820042	1	1	1	1	1	1	1	0.356472	0.356472	0.356472	1	1	0.932021	1	1	1	1
0.508088	0.567508	0.567508	0.452983	0.737861	0.670789	0.627194	0.746022	0.665977	0.639992	0.902307	0.807833	0.892704	0.786392	0.786392	0.7403	1	0.652855	0.754274	0.7403	0.895924	0.902307	1	1	0.960405	1	1	1	1	0.860966	1	0.656587	0.798756	1	1	1	1	1	1	1	0.399836	0.399836	0.399836	1	1	0.895924	1	1	1	1
0.55333	0.595115	0.595115	0.560795	0.758206	0.609205	0.669784	0.736755	0.68434	0.706735	0.889318	0.826876	0.928857	0.825967	0.825967	0.721084	1	0.655275	0.704054	0.721084	0.872232	0.889318	1	1	0.919064	1	1	1	1	0.900775	1	0.670789	0.883998	1	1	1	1	1	1	1	0.36799	0.36799	0.36799	1	1	0.872232	1	1	1	1
0.639032	0.691702	0.691702	0.604835	0.788991	0.689768	0.735577	0.812288	0.775925	0.758737	0.914205	0.844593	0.955233	0.850611	0.850611	0.792946	1	0.721084	0.780672	0.792946	0.931182	0.914205	1	1	0.940823	1	1	1	1	0.910556	1	0.683656	0.88135	1	1	1	1	1	1	1	0.450589	0.450589	0.450589	1	1	0.931182	1	1	1	1
0.547113	0.592562	0.592562	0.528295	0.719715	0.662854	0.655931	0.737197	0.672738	0.689147	0.87424	0.807187	0.912561	0.823658	0.823658	0.717416	1	0.661795	0.710703	0.717416	0.901766	0.87424	1	1	0.91631	1	1	1	1	0.923763	1	0.629141	0.87075	1	1	1	1	1	1	1	0.466359	0.466359	0.466359	1	1	0.901766	1	1	1	1
0.530254	0.58019	0.58019	0.531581	0.735945	0.58485	0.642236	0.689285	0.646682	0.670253	0.882938	0.806945	0.938193	0.81367	0.81367	0.704265	1	0.64012	0.672738	0.704265	0.860794	0.882938	1	1	0.937067	1	1	1	1	0.892169	1	0.577816	0.862949	1	1	1	1	1	1	1	0.386432	0.386432	0.386432	1	1	0.860794	1	1	1	1
0.589135	0.645261	0.645261	0.559339	0.75654	0.603445	0.706099	0.782705	0.74297	0.728987	0.908827	0.829776	0.949234	0.817994	0.817994	0.739856	1	0.705605	0.76552	0.739856	0.914388	0.908827	1	1	0.929694	1	1	1	1	0.897179	1	0.637564	0.868142	1	1	1	1	1	1	1	0.350779	0.350779	0.350779	1	1	0.914388	1	1	1	1
0.539399	0.590314	0.590314	0.521263	0.753143	0.645907	0.675096	0.754047	0.673141	0.63299	0.8863	0.809855	0.892704	0.807752	0.807752	0.704618	1	0.735283	0.758737	0.704618	0.92367	0.8863	1	1	0.919064	1	1	1	1	0.868576	1	0.65685	0.892615	1	1	1	1	1	1	1	0.292614	0.292614	0.292614	1	1	0.92367	1	1	1	1
0.528348	0.597142	0.597142	0.495692	0.676583	0.558612	0.648171	0.67611	0.621636	0.63375	0.848233	0.750512	0.919431	0.83887	0.83887	0.616498	1	0.670119	0.683383	0.616498	0.912744	0.848233	1	1	0.887275	1	1	1	1	0.930531	1	0.671864	0.85633	1	1	1	1	1	1	1	0.296295	0.296295	0.296295	1	1	0.912744	1	1	1	1
0.5498	0.604653	0.604653	0.503133	0.732201	0.648755	0.695378	0.744978	0.680859	0.658691	0.89673	0.815381	0.913931	0.800595	0.800595	0.696979	1	0.680859	0.727821	0.696979	0.921548	0.89673	1	1	0.914937	1	1	1	1	0.891544	1	0.64539	0.843327	1	1	1	1	1	1	1	0.267724	0.267724	0.267724	1	1	0.921548	1	1	1	1
0.562817	0.615389	0.615389	0.513195	0.738156	0.66365	0.703421	0.758358	0.695378	0.675029	0.902398	0.825307	0.916952	0.803563	0.803563	0.708291	1	0.688665	0.740966	0.708291	0.92552	0.902398	1	1	0.929787	1	1	1	1	0.898436	1	0.657441	0.843918	1	1	1	1	1	1	1	0.284421	0.284421	0.284421	1	1	0.92552	1	1	1	1
0.616313	0.659021	0.659021	0.565243	0.777245	0.685642	0.7049	0.774684	0.711628	0.693572	0.883733	0.826463	0.918604	0.862604	0.862604	0.746171	1	0.696004	0.751112	0.746171	0.941106	0.883733	1	1	0.95552	1	1	1	1	0.917227	1	0.709993	0.863121	1	1	1	1	1	1	1	0.330054	0.330054	0.330054	1	1	0.941106	1	1	1	1
0.624502	0.653901	0.653901	0.596665	0.797718	0.673209	0.723178	0.78537	0.73125	0.703843	0.887453	0.847555	0.931089	0.846707	0.846707	0.744085	1	0.740596	0.785292	0.744085	0.934634	0.887453	1	1	0.965702	1	1	1	1	0.899605	1	0.749987	0.892972	1	1	1	1	1	1	1	0.328243	0.328243	0.328243	1	1	0.934634	1	1	1	1
0.615513	0.664979	0.664979	0.572467	0.749237	0.634448	0.72673	0.776468	0.735945	0.742895	0.901225	0.834185	0.947811	0.840129	0.840129	0.738378	1	0.730227	0.787809	0.738378	0.926631	0.901225	1	1	0.941388	1	1	1	1	0.935382	1	0.702296	0.861828	1	1	1	1	1	1	1	0.379652	0.379652	0.379652	1	1	0.926631	1	1	1	1
0.539021	0.58996	0.58996	0.499374	0.717918	0.6361	0.668446	0.745724	0.673545	0.655603	0.891812	0.81481	0.90321	0.79255	0.79255	0.687083	1	0.670655	0.708787	0.687083	0.924132	0.891812	1	1	0.926353	1	1	1	1	0.899515	1	0.637246	0.856158	1	1	1	1	1	1	1	0.262948	0.262948	0.262948	1	1	0.924132	1	1	1	1
0.500474	0.54433	0.54433	0.526239	0.700683	0.581293	0.618845	0.665844	0.622134	0.668847	0.849082	0.780672	0.934354	0.81367	0.81367	0.682563	1	0.633244	0.664181	0.682563	0.843243	0.849082	1	1	0.925797	1	1	1	1	0.906558	1	0.632611	0.886654	1	1	1	1	1	1	1	0.382051	0.382051	0.382051	1	1	0.843243	1	1	1	1
0.567225	0.615205	0.615205	0.559451	0.75224	0.661199	0.652529	0.767666	0.684409	0.685299	0.885945	0.81685	0.891544	0.84747	0.84747	0.749987	1	0.748189	0.778178	0.749987	0.919064	0.885945	1	1	0.939507	1	1	1	1	0.920259	1	0.704406	0.906468	1	1	1	1	1	1	1	0.330285	0.330285	0.330285	1	1	0.919064	1	1	1	1
0.493023	0.547222	0.547222	0.472603	0.682359	0.590669	0.590314	0.679431	0.605258	0.626567	0.838953	0.755859	0.890831	0.827207	0.827207	0.676854	1	0.605622	0.653051	0.676854	0.885148	0.838953	1	1	0.936786	1	1	1	1	0.91631	1	0.625377	0.848487	1	1	1	1	1	1	1	0.253549	0.253549	0.253549	1	1	0.885148	1	1	1	1
0.514068	0.586548	0.586548	0.524138	0.674961	0.577238	0.675434	0.683451	0.648236	0.703773	0.89476	0.784193	0.948475	0.803643	0.803643	0.72195	1	0.678548	0.687289	0.72195	0.86002	0.89476	1	1	0.954755	1	1	1	1	0.9337	1	0.578278	0.876867	1	1	1	1	1	1	1	0.439156	0.439156	0.439156	1	1	0.86002	1	1	1	1
0.30328	0.436617	0.436617	0.385814	0.583506	0.394081	0.496139	0.573212	0.513811	0.595532	0.893329	0.620518	0.896372	0.770897	0.770897	0.736755	1	0.558556	0.563155	0.736755	0.7073	0.893329	1	1	0.972486	1	1	1	1	0.819796	1	0.31286	0.899784	1	1	1	1	1	1	1	0.422697	0.422697	0.422697	1	1	0.7073	1	1	1	1
0.51587	0.572811	0.572811	0.506313	0.726585	0.585025	0.643328	0.723974	0.659153	0.646424	0.877306	0.790097	0.910465	0.804206	0.804206	0.682563	1	0.67787	0.71677	0.682563	0.891723	0.877306	1	1	0.915486	1	1	1	1	0.874503	1	0.642171	0.875202	1	1	1	1	1	1	1	0.284108	0.284108	0.284108	1	1	0.891723	1	1	1	1
0.562424	0.635655	0.635655	0.516541	0.746918	0.674624	0.685436	0.727676	0.670454	0.649859	0.904476	0.800275	0.921364	0.830689	0.830689	0.717057	1	0.71398	0.741782	0.717057	0.918237	0.904476	1	1	0.956189	1	1	1	1	0.89003	1	0.617362	0.843327	1	1	1	1	1	1	1	0.383084	0.383084	0.383084	1	1	0.918237	1	1	1	1
0.483792	0.519079	0.519079	0.464822	0.631031	0.565186	0.5585	0.638841	0.590964	0.565978	0.7226	0.673478	0.925057	0.834769	0.834769	0.610547	1	0.538914	0.57304	0.610547	0.930252	0.7226	1	1	0.887098	1	1	1	1	0.890921	1	0.663451	0.893776	1	1	1	1	1	1	1	0.340752	0.340752	0.340752	1	1	0.930252	1	1	1	1
0.522411	0.607502	0.607502	0.504847	0.712126	0.590432	0.646488	0.701384	0.653574	0.684614	0.90303	0.776546	0.931835	0.832768	0.832768	0.709851	1	0.639032	0.683383	0.709851	0.866927	0.90303	1	1	0.91448	1	1	1	1	0.908101	1	0.568644	0.83778	1	1	1	1	1	1	1	0.402685	0.402685	0.402685	1	1	0.866927	1	1	1	1
0.365496	0.411643	0.420126	0.345971	0.543623	0.447804	0.478404	0.516541	0.459921	0.460473	0.664049	0.578625	0.702577	0.576777	0.582865	0.474972	0.717774	0.488654	0.503335	0.474592	0.650119	0.658889	0.871012	0.909646	0.808075	0.883203	0.897269	0.889941	0.894849	0.672603	0.851547	0.539129	0.764067	0.896013	0.911376	0.864936	0.901225	0.901225	0.895297	0.891277	0.215283	0.217034	0.217034	0.874328	0.867795	0.791124	0.914297	0.881879	0.88763	0.876078
0.562705	0.621823	0.621823	0.54969	0.727821	0.631094	0.714409	0.72325	0.683315	0.679159	0.888341	0.803884	0.944783	0.816523	0.816523	0.69108	1	0.719931	0.728768	0.69108	0.907375	0.888341	1	1	0.949994	1	1	1	1	0.901856	1	0.626943	0.886388	1	1	1	1	1	1	1	0.378894	0.378894	0.378894	1	1	0.907375	1	1	1	1
0.536655	0.581235	0.581235	0.495147	0.710775	0.624815	0.645519	0.721805	0.672738	0.659153	0.855132	0.789544	0.932021	0.802037	0.802037	0.679431	1	0.652464	0.72195	0.679431	0.909282	0.855132	1	1	0.869445	1	1	1	1	0.890921	1	0.679499	0.838953	1	1	1	1	1	1	1	0.300172	0.300172	0.300172	1	1	0.909282	1	1	1	1
0.555993	0.617856	0.617856	0.524977	0.723974	0.61866	0.648431	0.704265	0.645261	0.664181	0.867014	0.780204	0.916219	0.861914	0.861914	0.692879	1	0.635591	0.671461	0.692879	0.902398	0.867014	1	1	0.940447	1	1	1	1	0.928857	1	0.685505	0.852059	1	1	1	1	1	1	1	0.320427	0.320427	0.320427	1	1	0.902398	1	1	1	1
0.525923	0.579378	0.579378	0.510482	0.742821	0.575452	0.622383	0.76399	0.670857	0.656981	0.894939	0.812369	0.878095	0.812532	0.812532	0.736092	1	0.686122	0.732934	0.736092	0.907375	0.894939	1	1	0.922101	1	1	1	1	0.888607	1	0.609815	0.880734	1	1	1	1	1	1	1	0.320876	0.320876	0.320876	1	1	0.907375	1	1	1	1
0.654031	0.708504	0.708504	0.665644	0.769511	0.739634	0.760788	0.807429	0.772982	0.80276	0.927465	0.856158	0.957337	0.863035	0.863035	0.793978	1	0.807671	0.808156	0.793978	0.924595	0.927465	1	1	0.940353	1	1	1	1	0.960213	1	0.719787	0.941011	1	1	1	1	1	1	1	0.558891	0.558891	0.558891	1	1	0.924595	1	1	1	1
0.522568	0.594639	0.594639	0.525293	0.729862	0.599596	0.653966	0.719211	0.65856	0.650184	0.905109	0.795408	0.915669	0.806219	0.806219	0.702015	1	0.694752	0.693433	0.702015	0.889941	0.905109	1	1	0.922194	1	1	1	1	0.878622	1	0.576258	0.894581	1	1	1	1	1	1	1	0.406366	0.406366	0.406366	1	1	0.889941	1	1	1	1
0.571609	0.65279	0.65279	0.577585	0.760788	0.668178	0.690596	0.772441	0.713267	0.715696	0.916402	0.802439	0.923393	0.856672	0.856672	0.794295	1	0.722238	0.74297	0.794295	0.900505	0.916402	1	1	0.937067	1	1	1	1	0.903572	1	0.637373	0.909919	1	1	1	1	1	1	1	0.529512	0.529512	0.529512	1	1	0.900505	1	1	1	1
0.768127	0.786156	0.786156	0.720219	0.872843	0.834602	0.80501	0.871796	0.83644	0.856929	0.95161	0.929787	0.959445	0.91001	0.91001	0.881086	1	0.78036	0.851633	0.881086	0.946201	0.95161	1	1	0.935944	1	1	1	1	0.969379	1	0.781375	0.887187	1	1	1	1	1	1	1	0.60732	0.60732	0.60732	1	1	0.946201	1	1	1	1
0.561637	0.633307	0.633307	0.520222	0.702999	0.604532	0.694891	0.7073	0.670521	0.685231	0.873192	0.774374	0.948001	0.842485	0.842485	0.69184	1	0.676042	0.716914	0.69184	0.908101	0.873192	1	1	0.932674	1	1	1	1	0.928022	1	0.699143	0.841138	1	1	1	1	1	1	1	0.362765	0.362765	0.362765	1	1	0.908101	1	1	1	1
1.5215e-07	2.20052e-07	4.24523e-07	0	5.95717e-07	1.06417e-07	8.49078e-08	1.12614e-07	7.79499e-08	1.13258e-07	1.88928e-07	2.4417e-07	1.37795e-07	7.57066e-08	1.90846e-07	7.13406e-08	5.1156e-07	0	4.73689e-08	5.12116e-08	8.84879e-08	4.94551e-08	0.000863083	0.0027485	0.00384185	0.000833397	0.00157626	0.0013801	0.00173422	1.71106e-06	0.000162294	0.000864378	0	0.00133757	0.0017548	0.000271486	0.00102148	0.00102148	0.00220572	0.00181096	0	0	0	0.000326755	0.000267444	0.00105977	0.00497067	0.000521605	0.00107989	0.000797124
0.73543	0.772982	0.772982	0.728695	0.848657	0.737345	0.832352	0.868055	0.826628	0.845607	0.960501	0.91384	0.952276	0.896013	0.896013	0.850016	1	0.841895	0.863208	0.850016	0.943178	0.960501	1	1	0.95161	1	1	1	1	0.964833	1	0.806058	0.934541	1	1	1	1	1	1	1	0.525135	0.525135	0.525135	1	1	0.943178	1	1	1	1
0.588311	0.661728	0.661728	0.557496	0.758585	0.660472	0.680383	0.786785	0.726512	0.722672	0.91512	0.813589	0.923393	0.852229	0.852229	0.785213	1	0.719571	0.773214	0.785213	0.91888	0.91512	1	1	0.959541	1	1	1	1	0.914023	1	0.667911	0.87075	1	1	1	1	1	1	1	0.489241	0.489241	0.489241	1	1	0.91888	1	1	1	1
0.487873	0.571095	0.571095	0.472036	0.699912	0.621636	0.628512	0.739486	0.663252	0.64423	0.909191	0.776701	0.89691	0.782939	0.782939	0.770204	1	0.693988	0.729132	0.770204	0.894491	0.909191	1	1	0.924779	1	1	1	1	0.868837	1	0.662192	0.865455	1	1	1	1	1	1	1	0.447759	0.447759	0.447759	1	1	0.894491	1	1	1	1
0.581003	0.639352	0.639352	0.552722	0.779892	0.665378	0.680723	0.768511	0.710632	0.717703	0.920443	0.83644	0.924687	0.841054	0.841054	0.79501	1	0.678412	0.746395	0.79501	0.893151	0.920443	1	1	0.96996	1	1	1	1	0.902037	1	0.686328	0.849676	1	1	1	1	1	1	1	0.468088	0.468088	0.468088	1	1	0.893151	1	1	1	1
0.613362	0.664514	0.664514	0.581235	0.790176	0.71234	0.697886	0.810746	0.746246	0.732641	0.91174	0.841558	0.920443	0.854362	0.854362	0.7781	1	0.726076	0.793184	0.7781	0.926816	0.91174	1	1	0.912014	1	1	1	1	0.909919	1	0.662391	0.878271	1	1	1	1	1	1	1	0.435788	0.435788	0.435788	1	1	0.926816	1	1	1	1
0.62058	0.671998	0.671998	0.598936	0.812938	0.706381	0.681677	0.82374	0.754575	0.750137	0.933887	0.862431	0.916036	0.857958	0.857958	0.832352	1	0.711628	0.775847	0.832352	0.915578	0.933887	1	1	0.96996	1	1	1	1	0.910192	1	0.674421	0.883645	1	1	1	1	1	1	1	0.467713	0.467713	0.467713	1	1	0.915578	1	1	1	1
0.521315	0.585962	0.585962	0.507377	0.694197	0.55024	0.619464	0.699633	0.641273	0.629015	0.837277	0.744904	0.916585	0.835437	0.835437	0.643393	1	0.727021	0.747291	0.643393	0.913931	0.837277	1	1	0.892704	1	1	1	1	0.896461	1	0.637883	0.889496	1	1	1	1	1	1	1	0.314932	0.314932	0.314932	1	1	0.913931	1	1	1	1
0.569897	0.627947	0.627947	0.562199	0.7333	0.619898	0.696561	0.752165	0.711059	0.740004	0.881791	0.800275	0.94535	0.847555	0.847555	0.754575	1	0.689975	0.755255	0.754575	0.888785	0.881791	1	1	0.950944	1	1	1	1	0.924964	1	0.641465	0.876779	1	1	1	1	1	1	1	0.372544	0.372544	0.372544	1	1	0.888785	1	1	1	1
0.50758	0.568133	0.568133	0.466965	0.676651	0.59768	0.606834	0.704759	0.64882	0.645713	0.838953	0.749537	0.920627	0.812938	0.812938	0.685573	1	0.635782	0.709071	0.685573	0.904837	0.838953	1	1	0.883115	1	1	1	1	0.900505	1	0.608231	0.832435	1	1	1	1	1	1	1	0.346733	0.346733	0.346733	1	1	0.904837	1	1	1	1
0.608657	0.662523	0.662523	0.581351	0.739634	0.670186	0.681131	0.778879	0.723901	0.738008	0.893597	0.820944	0.929415	0.855987	0.855987	0.763456	1	0.750287	0.78836	0.763456	0.931928	0.893597	1	1	0.928579	1	1	1	1	0.950089	1	0.692602	0.890119	1	1	1	1	1	1	1	0.490171	0.490171	0.490171	1	1	0.931928	1	1	1	1
0.23745	0.279487	0.279487	0.24603	0.698724	0.580132	0.366228	0.696631	0.483889	0.321872	0.89199	0.757827	0.694613	0.525976	0.525976	0.726876	1	0.658889	0.675231	0.726876	0.857615	0.89199	1	1	0.907375	1	1	1	1	0.570467	1	0.534566	0.888607	1	1	1	1	1	1	1	0.291242	0.291242	0.291242	1	1	0.857615	1	1	1	1
0.548976	0.595234	0.595234	0.538106	0.753294	0.642493	0.63059	0.765367	0.690803	0.652072	0.877393	0.809207	0.902578	0.812695	0.812695	0.724119	1	0.723106	0.752315	0.724119	0.924872	0.877393	1	1	0.887009	1	1	1	1	0.873017	1	0.627884	0.906558	1	1	1	1	1	1	1	0.41441	0.41441	0.41441	1	1	0.924872	1	1	1	1
0.500674	0.557217	0.557217	0.505049	0.709567	0.56984	0.610547	0.713195	0.636545	0.63375	0.841474	0.756086	0.892526	0.832602	0.832602	0.668446	1	0.679974	0.719499	0.668446	0.891099	0.841474	1	1	0.94535	1	1	1	1	0.887187	1	0.621574	0.898885	1	1	1	1	1	1	1	0.345038	0.345038	0.345038	1	1	0.891099	1	1	1	1
0.520846	0.60738	0.60738	0.486217	0.687702	0.602842	0.677463	0.702015	0.645197	0.629204	0.871447	0.747291	0.919064	0.824977	0.824977	0.673209	1	0.717774	0.733007	0.673209	0.919247	0.871447	1	1	0.91092	1	1	1	1	0.896461	1	0.661927	0.85813	1	1	1	1	1	1	1	0.415281	0.415281	0.415281	1	1	0.919247	1	1	1	1
0.545911	0.599596	0.599596	0.518352	0.733227	0.612259	0.671595	0.715052	0.66458	0.664846	0.878359	0.799715	0.929415	0.82078	0.82078	0.704477	1	0.667711	0.714909	0.704477	0.894849	0.878359	1	1	0.945917	1	1	1	1	0.895207	1	0.690596	0.849676	1	1	1	1	1	1	1	0.360415	0.360415	0.360415	1	1	0.894849	1	1	1	1
0.47445	0.540209	0.540209	0.557273	0.699772	0.558891	0.630842	0.617424	0.582457	0.654424	0.901406	0.791678	0.943367	0.794295	0.794295	0.677938	1	0.697746	0.6361	0.677938	0.799795	0.901406	1	1	0.931182	1	1	1	1	0.898616	1	0.552722	0.939413	1	1	1	1	1	1	1	0.464683	0.464683	0.464683	1	1	0.799795	1	1	1	1
0.552556	0.602842	0.602842	0.527134	0.748563	0.638905	0.702858	0.743044	0.684477	0.640056	0.883998	0.81026	0.92118	0.799715	0.799715	0.683998	1	0.709851	0.729862	0.683998	0.925705	0.883998	1	1	0.906649	1	1	1	1	0.865628	1	0.663053	0.883115	1	1	1	1	1	1	1	0.287136	0.287136	0.287136	1	1	0.925705	1	1	1	1
0.52142	0.58019	0.58019	0.489828	0.70624	0.582515	0.658099	0.722816	0.653378	0.626128	0.863726	0.776235	0.903933	0.80493	0.80493	0.65142	1	0.701664	0.733374	0.65142	0.923209	0.863726	1	1	0.891366	1	1	1	1	0.884706	1	0.641273	0.867274	1	1	1	1	1	1	1	0.251403	0.251403	0.251403	1	1	0.923209	1	1	1	1
0.529353	0.592088	0.592088	0.469447	0.699772	0.613607	0.617485	0.72957	0.6722	0.672469	0.86875	0.776701	0.921364	0.816523	0.816523	0.716914	1	0.590373	0.6812	0.716914	0.905924	0.86875	1	1	0.913657	1	1	1	1	0.906286	1	0.575107	0.803402	1	1	1	1	1	1	1	0.319084	0.319084	0.319084	1	1	0.905924	1	1	1	1
0.530943	0.582399	0.582399	0.533818	0.733154	0.62027	0.664248	0.734695	0.676313	0.659021	0.887364	0.808965	0.920535	0.793501	0.793501	0.739856	1	0.68154	0.695169	0.739856	0.898526	0.887364	1	1	0.884617	1	1	1	1	0.875553	1	0.613301	0.903391	1	1	1	1	1	1	1	0.388408	0.388408	0.388408	1	1	0.898526	1	1	1	1
0.575452	0.659812	0.659812	0.565299	0.735577	0.687977	0.711842	0.732494	0.679431	0.650119	0.897987	0.783174	0.927558	0.843749	0.843749	0.716412	1	0.743044	0.699982	0.716412	0.93885	0.897987	1	1	0.970543	1	1	1	1	0.898346	1	0.741634	0.922286	1	1	1	1	1	1	1	0.476304	0.476304	0.476304	1	1	0.93885	1	1	1	1
0.541182	0.591555	0.591555	0.549251	0.744904	0.609449	0.66878	0.693225	0.652333	0.687221	0.900234	0.823576	0.941011	0.815707	0.815707	0.696213	1	0.657441	0.680655	0.696213	0.856073	0.900234	1	1	0.935289	1	1	1	1	0.901856	1	0.596486	0.868837	1	1	1	1	1	1	1	0.407669	0.407669	0.407669	1	1	0.856073	1	1	1	1
0.660076	0.693156	0.693156	0.607259	0.794613	0.67848	0.728185	0.818976	0.781531	0.751563	0.880646	0.838618	0.954278	0.866927	0.866927	0.733447	1	0.751187	0.83887	0.733447	0.95142	0.880646	1	1	0.912744	1	1	1	1	0.914937	1	0.750812	0.87529	1	1	1	1	1	1	1	0.41354	0.41354	0.41354	1	1	0.95142	1	1	1	1
0.571838	0.607988	0.607988	0.550516	0.763074	0.620518	0.681063	0.732201	0.682222	0.68839	0.877569	0.825389	0.931741	0.832851	0.832851	0.696074	1	0.668914	0.727312	0.696074	0.892793	0.877569	1	1	0.933793	1	1	1	1	0.900865	1	0.721805	0.859504	1	1	1	1	1	1	1	0.338714	0.338714	0.338714	1	1	0.892793	1	1	1	1
0.501777	0.539345	0.539345	0.456211	0.608414	0.687908	0.714337	0.789623	0.750362	0.752691	0.893151	0.830938	0.950279	0.683178	0.683178	0.768127	1	0.676448	0.760256	0.768127	0.930159	0.893151	1	1	0.95161	1	1	1	1	0.933047	1	0.710064	0.845692	1	1	1	1	1	1	1	0.406285	0.406285	0.406285	1	1	0.930159	1	1	1	1
0.489975	0.556048	0.556048	0.45122	0.663385	0.572524	0.605924	0.674624	0.620332	0.61619	0.835604	0.736313	0.919523	0.804769	0.804769	0.654097	1	0.61866	0.670722	0.654097	0.899245	0.835604	1	1	0.891366	1	1	1	1	0.89324	1	0.591378	0.828118	1	1	1	1	1	1	1	0.310584	0.310584	0.310584	1	1	0.899245	1	1	1	1
0.485537	0.538537	0.538537	0.508648	0.681608	0.611953	0.607927	0.705464	0.631536	0.652398	0.866234	0.780984	0.895207	0.791283	0.791283	0.722961	1	0.657507	0.663584	0.722961	0.877656	0.866234	1	1	0.953515	1	1	1	1	0.906649	1	0.582981	0.919431	1	1	1	1	1	1	1	0.393805	0.393805	0.393805	1	1	0.877656	1	1	1	1
0.530254	0.580654	0.580654	0.512733	0.753671	0.64275	0.684477	0.746171	0.667044	0.64044	0.893419	0.81587	0.893955	0.803	0.803	0.722022	1	0.706947	0.744904	0.722022	0.90538	0.893419	1	1	0.923116	1	1	1	1	0.869271	1	0.640056	0.875465	1	1	1	1	1	1	1	0.279571	0.279571	0.279571	1	1	0.90538	1	1	1	1
0.629833	0.675974	0.675974	0.620456	0.812126	0.730227	0.74349	0.770204	0.712554	0.689423	0.92988	0.866407	0.925149	0.844171	0.844171	0.733961	1	0.778645	0.755633	0.733961	0.93081	0.92988	1	1	0.961751	1	1	1	1	0.900595	1	0.754123	0.916952	1	1	1	1	1	1	1	0.456211	0.456211	0.456211	1	1	0.93081	1	1	1	1
0.593808	0.670991	0.670991	0.576777	0.734034	0.654162	0.726585	0.780282	0.740004	0.746395	0.903301	0.799395	0.94838	0.851718	0.851718	0.785449	1	0.763303	0.802679	0.785449	0.919615	0.903301	1	1	0.94857	1	1	1	1	0.927558	1	0.694127	0.89324	1	1	1	1	1	1	1	0.508038	0.508038	0.508038	1	1	0.919615	1	1	1	1
0.538644	0.59274	0.59274	0.51711	0.754575	0.648496	0.669048	0.761093	0.670454	0.636672	0.892704	0.811233	0.88091	0.815952	0.815952	0.713338	1	0.735209	0.765137	0.713338	0.923763	0.892704	1	1	0.923116	1	1	1	1	0.877218	1	0.65292	0.886832	1	1	1	1	1	1	1	0.293405	0.293405	0.293405	1	1	0.923763	1	1	1	1
0.537568	0.595234	0.595234	0.510125	0.720363	0.638011	0.688321	0.745351	0.677192	0.654424	0.894134	0.80751	0.908555	0.794772	0.794772	0.696352	1	0.705534	0.729205	0.696352	0.921917	0.894134	1	1	0.913018	1	1	1	1	0.890921	1	0.640568	0.874852	1	1	1	1	1	1	1	0.26834	0.26834	0.26834	1	1	0.921917	1	1	1	1
0.584791	0.63521	0.63521	0.556271	0.752993	0.62519	0.671595	0.742301	0.669851	0.673276	0.87494	0.805494	0.902398	0.869445	0.869445	0.671259	1	0.699563	0.728695	0.671259	0.925334	0.87494	1	1	0.891544	1	1	1	1	0.930066	1	0.706664	0.880205	1	1	1	1	1	1	1	0.311362	0.311362	0.311362	1	1	0.925334	1	1	1	1
0.604714	0.652725	0.652725	0.566658	0.775304	0.701103	0.734915	0.780672	0.7213	0.698305	0.913018	0.845861	0.923948	0.828615	0.828615	0.744755	1	0.729862	0.763761	0.744755	0.933793	0.913018	1	1	0.939225	1	1	1	1	0.904023	1	0.6951	0.875027	1	1	1	1	1	1	1	0.323971	0.323971	0.323971	1	1	0.933793	1	1	1	1
0.656981	0.696282	0.696282	0.659746	0.771746	0.692671	0.76399	0.81424	0.775847	0.791283	0.923763	0.871622	0.952848	0.845185	0.845185	0.743936	1	0.82078	0.822423	0.743936	0.935944	0.923763	1	1	0.924595	1	1	1	1	0.954565	1	0.727676	0.939883	1	1	1	1	1	1	1	0.555659	0.555659	0.555659	1	1	0.935944	1	1	1	1
0.243582	0.378439	0.378439	0.311611	0.510176	0.345556	0.428014	0.506718	0.434135	0.532219	0.864676	0.556549	0.856758	0.757676	0.757676	0.685299	1	0.5152	0.519182	0.685299	0.674219	0.864676	1	1	0.936224	1	1	1	1	0.826546	1	0.237782	0.862517	1	1	1	1	1	1	1	0.410984	0.410984	0.410984	1	1	0.674219	1	1	1	1
0.294611	0.445036	0.445036	0.356757	0.562761	0.401359	0.466452	0.584032	0.499524	0.605803	0.914663	0.6055	0.855303	0.800755	0.800755	0.747217	1	0.510074	0.532911	0.747217	0.710419	0.914663	1	1	0.952467	1	1	1	1	0.861569	1	0.280214	0.860278	1	1	1	1	1	1	1	0.432705	0.432705	0.432705	1	1	0.710419	1	1	1	1
0.50687	0.558724	0.558724	0.479505	0.683451	0.589253	0.632042	0.701033	0.636036	0.632737	0.851888	0.772827	0.907284	0.797479	0.797479	0.672939	1	0.672738	0.712198	0.672939	0.906468	0.851888	1	1	0.871099	1	1	1	1	0.901766	1	0.659285	0.857529	1	1	1	1	1	1	1	0.192569	0.192569	0.192569	1	1	0.906468	1	1	1	1
0.513965	0.571438	0.571438	0.518197	0.722455	0.606106	0.684135	0.722238	0.669717	0.685025	0.904295	0.813345	0.92728	0.786864	0.786864	0.754123	1	0.648496	0.684888	0.754123	0.866061	0.904295	1	1	0.955137	1	1	1	1	0.885857	1	0.641786	0.873192	1	1	1	1	1	1	1	0.325498	0.325498	0.325498	1	1	0.866061	1	1	1	1
0.577296	0.630653	0.630653	0.539669	0.741189	0.621761	0.723901	0.752616	0.703702	0.687495	0.897807	0.821848	0.935008	0.813589	0.813589	0.689079	1	0.689837	0.725496	0.689079	0.923393	0.897807	1	1	0.917686	1	1	1	1	0.902127	1	0.695934	0.863208	1	1	1	1	1	1	1	0.329262	0.329262	0.329262	1	1	0.923393	1	1	1	1
0.638585	0.665644	0.665644	0.623691	0.830772	0.673343	0.674894	0.79501	0.697955	0.686946	0.904928	0.868142	0.87792	0.888341	0.888341	0.73543	1	0.773059	0.781688	0.73543	0.943178	0.904928	1	1	0.924779	1	1	1	1	0.9283	1	0.728768	0.92118	1	1	1	1	1	1	1	0.384504	0.384504	0.384504	1	1	0.943178	1	1	1	1
0.566091	0.606409	0.606409	0.550846	0.719787	0.615266	0.644939	0.751563	0.688528	0.684546	0.849166	0.792708	0.916127	0.83887	0.83887	0.650769	1	0.761778	0.802439	0.650769	0.929229	0.849166	1	1	0.901947	1	1	1	1	0.923855	1	0.704265	0.904204	1	1	1	1	1	1	1	0.267135	0.267135	0.267135	1	1	0.929229	1	1	1	1
0.613239	0.658757	0.658757	0.59756	0.760941	0.70978	0.754198	0.813345	0.779424	0.777556	0.938474	0.873629	0.958295	0.797798	0.797798	0.817749	1	0.753369	0.794851	0.817749	0.918145	0.938474	1	1	0.904114	1	1	1	1	0.915944	1	0.699842	0.89467	1	1	1	1	1	1	1	0.482874	0.482874	0.482874	1	1	0.918145	1	1	1	1
0.656521	0.7049	0.7049	0.62544	0.812857	0.6967	0.712696	0.825059	0.756464	0.731616	0.912196	0.849591	0.91686	0.883115	0.883115	0.788991	1	0.786077	0.819386	0.788991	0.954374	0.912196	1	1	0.950279	1	1	1	1	0.923024	1	0.693087	0.909191	1	1	1	1	1	1	1	0.485149	0.485149	0.485149	1	1	0.954374	1	1	1	1
0.536816	0.596247	0.596247	0.507682	0.730665	0.653835	0.669516	0.735503	0.689285	0.644874	0.87871	0.791124	0.937161	0.790966	0.790966	0.731689	1	0.680042	0.718277	0.731689	0.915395	0.87871	1	1	0.935944	1	1	1	1	0.856415	1	0.646553	0.865715	1	1	1	1	1	1	1	0.363528	0.363528	0.363528	1	1	0.915395	1	1	1	1
0.582865	0.628952	0.628952	0.575452	0.774374	0.66153	0.679227	0.769665	0.696282	0.692879	0.88692	0.82193	0.904656	0.857272	0.857272	0.745127	1	0.743713	0.781844	0.745127	0.914388	0.88692	1	1	0.94233	1	1	1	1	0.909919	1	0.701945	0.902759	1	1	1	1	1	1	1	0.379311	0.379311	0.379311	1	1	0.914388	1	1	1	1
0.517472	0.568417	0.568417	0.536226	0.744159	0.612504	0.64856	0.731323	0.678141	0.654555	0.879589	0.800755	0.92728	0.79065	0.79065	0.719643	1	0.714409	0.737787	0.719643	0.881439	0.879589	1	1	0.914937	1	1	1	1	0.850781	1	0.568815	0.913383	1	1	1	1	1	1	1	0.443969	0.443969	0.443969	1	1	0.881439	1	1	1	1
0.137876	0.159072	0.17001	0.127365	0.175766	0.13106	0.125556	0.142303	0.123046	0.128208	0.16671	0.169891	0.164474	0.175872	0.221529	0.109602	0.290022	0.170333	0.149584	0.111448	0.1815	0.165796	0.519286	0.566488	0.446999	0.525398	0.542862	0.600075	0.557607	0.268233	0.4785	0.404218	0.523771	0.582166	0.596844	0.51742	0.56029	0.56029	0.630464	0.571495	0.0896896	0.0913461	0.0913461	0.513503	0.513914	0.489192	0.59458	0.537084	0.565017	0.529882
0.577412	0.623566	0.623566	0.569156	0.683315	0.603807	0.618907	0.698444	0.658691	0.675907	0.80284	0.743416	0.943084	0.88135	0.88135	0.675366	1	0.770435	0.778723	0.675366	0.934447	0.80284	1	1	0.653574	1	1	1	1	0.95887	1	0.670253	0.921088	1	1	1	1	1	1	1	0.450319	0.450319	0.450319	1	1	0.934447	1	1	1	1
0.623878	0.668646	0.668646	0.563437	0.789781	0.657902	0.720219	0.776934	0.714552	0.688941	0.899335	0.839121	0.919707	0.856501	0.856501	0.741782	1	0.723901	0.777322	0.741782	0.943839	0.899335	1	1	0.900955	1	1	1	1	0.91001	1	0.752315	0.852399	1	1	1	1	1	1	1	0.37247	0.37247	0.37247	1	1	0.943839	1	1	1	1
0.622009	0.669115	0.669115	0.614283	0.730081	0.655406	0.642043	0.74067	0.695795	0.705958	0.848403	0.788676	0.939413	0.887985	0.887985	0.691979	1	0.817912	0.808884	0.691979	0.945445	0.848403	1	1	0.693988	1	1	1	1	0.959253	1	0.693018	0.9337	1	1	1	1	1	1	1	0.494109	0.494109	0.494109	1	1	0.945445	1	1	1	1
0.62058	0.667911	0.667911	0.611402	0.728112	0.64882	0.641081	0.735283	0.690734	0.701664	0.842316	0.782626	0.939413	0.893151	0.893151	0.690872	1	0.808318	0.801877	0.690872	0.945066	0.842316	1	1	0.697258	1	1	1	1	0.960021	1	0.701945	0.931089	1	1	1	1	1	1	1	0.489143	0.489143	0.489143	1	1	0.945066	1	1	1	1
0.278817	0.317842	0.317842	0.277204	0.375386	0.321937	0.327588	0.386857	0.341503	0.346075	0.466732	0.409426	0.882762	0.846623	0.846623	0.348924	1	0.49022	0.492235	0.348924	0.911194	0.466732	1	1	0.724046	1	1	1	1	0.923393	1	0.60951	0.905924	1	1	1	1	1	1	1	0.233564	0.233564	0.233564	1	1	0.911194	1	1	1	1
0	0	0	0	0	0	0	0	0	0	0	0	2.39499e-08	1.51874e-08	7.00329e-08	0	4.52943e-07	5.39065e-09	5.40414e-09	0	2.62605e-08	0	0.000560433	0.00280066	0.00237276	0.000732168	0.00163764	0.00221368	0.00156104	5.36392e-07	0.000176675	0.00122956	0.00145959	0.00145959	0.00276698	0.000428423	0.00130324	0.00130324	0.00335468	0.00151188	0	0	0	0.000250588	0.000214672	0.000959115	0.00539599	0.00058348	0.00163045	0.000758476
0.501275	0.564508	0.564508	0.503083	0.697188	0.55878	0.599416	0.726803	0.633814	0.632295	0.869532	0.772132	0.872057	0.818895	0.818895	0.671192	1	0.694266	0.699633	0.671192	0.9091	0.869532	1	1	0.859762	1	1	1	1	0.906921	1	0.582748	0.912379	1	1	1	1	1	1	1	0.359299	0.359299	0.359299	1	1	0.9091	1	1	1	1
0.52482	0.576258	0.576258	0.515252	0.739338	0.641722	0.665378	0.750887	0.666177	0.655734	0.892615	0.812938	0.887187	0.807106	0.807106	0.715982	1	0.669918	0.706169	0.715982	0.901586	0.892615	1	1	0.927836	1	1	1	1	0.887453	1	0.622694	0.885148	1	1	1	1	1	1	1	0.335411	0.335411	0.335411	1	1	0.901586	1	1	1	1
0.0246865	0.0468315	0.0490066	0.0336514	0.058842	0.0322932	0.0438404	0.0499616	0.0449412	0.0591842	0.0962217	0.0567443	0.102612	0.0846526	0.10836	0.0618156	0.166743	0.0525232	0.039967	0.0579196	0.0685906	0.0858031	0.318574	0.358617	0.359623	0.320171	0.331741	0.356936	0.35851	0.148793	0.260071	0	0.315941	0.37154	0.396769	0.275436	0.378666	0.378666	0.389302	0.355191	0.0519382	0.0522142	0.0522142	0.295201	0.286419	0.197661	0.41045	0.264557	0.372656	0.338883
0.508953	0.582515	0.582515	0.483357	0.677395	0.561412	0.660803	0.705041	0.647071	0.655603	0.858387	0.749987	0.917778	0.822588	0.822588	0.663783	1	0.652333	0.698235	0.663783	0.898885	0.858387	1	1	0.943084	1	1	1	1	0.910738	1	0.665511	0.853679	1	1	1	1	1	1	1	0.324685	0.324685	0.324685	1	1	0.898885	1	1	1	1
0.555215	0.589017	0.589017	0.547606	0.76018	0.716484	0.673411	0.807752	0.698095	0.689561	0.914937	0.862431	0.864244	0.805333	0.805333	0.805735	1	0.751789	0.786549	0.805735	0.924964	0.914937	1	1	0.933047	1	1	1	1	0.913657	1	0.722816	0.912288	1	1	1	1	1	1	1	0.446864	0.446864	0.446864	1	1	0.924964	1	1	1	1
0.542862	0.586255	0.586255	0.552501	0.680995	0.592562	0.571781	0.685231	0.623941	0.655144	0.795249	0.736387	0.910556	0.886654	0.886654	0.66458	1	0.731396	0.742673	0.66458	0.913109	0.795249	1	1	0.611525	1	1	1	1	0.958774	1	0.647653	0.929322	1	1	1	1	1	1	1	0.482439	0.482439	0.482439	1	1	0.913109	1	1	1	1
0.598158	0.636609	0.636609	0.576546	0.730519	0.69378	0.770435	0.763838	0.736755	0.723033	0.890208	0.83644	0.964544	0.79716	0.79716	0.713695	1	0.755708	0.777711	0.713695	0.930066	0.890208	1	1	0.920719	1	1	1	1	0.912744	1	0.761245	0.896461	1	1	1	1	1	1	1	0.441446	0.441446	0.441446	1	1	0.930066	1	1	1	1
0.566261	0.612871	0.612871	0.565073	0.679159	0.608536	0.61373	0.692879	0.650444	0.667844	0.803241	0.742153	0.938756	0.873891	0.873891	0.658033	1	0.783174	0.782626	0.658033	0.930066	0.803241	1	1	0.643972	1	1	1	1	0.954946	1	0.676515	0.928115	1	1	1	1	1	1	1	0.456622	0.456622	0.456622	1	1	0.930066	1	1	1	1
0.333471	0.381555	0.381555	0.332671	0.445526	0.375386	0.388602	0.454708	0.408363	0.425283	0.562649	0.491743	0.898077	0.844087	0.844087	0.422951	1	0.479697	0.485585	0.422951	0.894581	0.562649	1	1	0.757524	1	1	1	1	0.931648	1	0.543514	0.892436	1	1	1	1	1	1	1	0.269523	0.269523	0.269523	1	1	0.894581	1	1	1	1
0.60242	0.650444	0.650444	0.599775	0.717774	0.643779	0.630022	0.72094	0.660538	0.677463	0.833018	0.771514	0.916219	0.901766	0.901766	0.679839	1	0.81685	0.79501	0.679839	0.945066	0.833018	1	1	0.737197	1	1	1	1	0.969282	1	0.719139	0.940917	1	1	1	1	1	1	1	0.517783	0.517783	0.517783	1	1	0.945066	1	1	1	1
0.511709	0.573269	0.573269	0.499374	0.634321	0.550185	0.588782	0.659482	0.609327	0.621699	0.771746	0.688872	0.923948	0.869097	0.869097	0.635464	1	0.747964	0.765367	0.635464	0.925057	0.771746	1	1	0.565412	1	1	1	1	0.943839	1	0.651355	0.902759	1	1	1	1	1	1	1	0.451852	0.451852	0.451852	1	1	0.925057	1	1	1	1
0.568531	0.628386	0.628386	0.543949	0.717487	0.605561	0.665445	0.709851	0.669449	0.687839	0.882938	0.798836	0.943084	0.834519	0.834519	0.665777	1	0.688803	0.707796	0.665777	0.904295	0.882938	1	1	0.94535	1	1	1	1	0.929136	1	0.69184	0.865195	1	1	1	1	1	1	1	0.372321	0.372321	0.372321	1	1	0.904295	1	1	1	1
0.607806	0.655013	0.655013	0.59357	0.801316	0.656915	0.714409	0.73764	0.680042	0.663053	0.902759	0.837696	0.921917	0.856758	0.856758	0.70723	1	0.751112	0.744755	0.70723	0.918604	0.902759	1	1	0.890653	1	1	1	1	0.895655	1	0.676042	0.897089	1	1	1	1	1	1	1	0.423035	0.423035	0.423035	1	1	0.918604	1	1	1	1
0.519494	0.565243	0.565243	0.520222	0.693364	0.636418	0.659878	0.757524	0.684477	0.68154	0.873454	0.80276	0.903572	0.784821	0.784821	0.741115	1	0.724191	0.753143	0.741115	0.912561	0.873454	1	1	0.929043	1	1	1	1	0.908646	1	0.663916	0.91384	1	1	1	1	1	1	1	0.391997	0.391997	0.391997	1	1	0.912561	1	1	1	1
0.634448	0.687977	0.687977	0.644423	0.74349	0.723395	0.744085	0.783644	0.745948	0.764602	0.903391	0.833101	0.951896	0.855474	0.855474	0.752541	1	0.813345	0.794216	0.752541	0.935195	0.903391	1	1	0.933887	1	1	1	1	0.958582	1	0.764755	0.949899	1	1	1	1	1	1	1	0.58304	0.58304	0.58304	1	1	0.935195	1	1	1	1
0.556438	0.62469	0.62469	0.530784	0.708433	0.636036	0.682359	0.73919	0.685573	0.703773	0.902217	0.803643	0.927465	0.82193	0.82193	0.738008	1	0.698724	0.727457	0.738008	0.908282	0.902217	1	1	0.945256	1	1	1	1	0.932394	1	0.572524	0.866407	1	1	1	1	1	1	1	0.398081	0.398081	0.398081	1	1	0.908282	1	1	1	1
0.534085	0.600255	0.600255	0.536387	0.725641	0.646941	0.629519	0.743713	0.669449	0.685779	0.904295	0.804608	0.900144	0.825389	0.825389	0.758434	1	0.727312	0.746171	0.758434	0.893419	0.904295	1	1	0.922747	1	1	1	1	0.915212	1	0.600195	0.897269	1	1	1	1	1	1	1	0.503939	0.503939	0.503939	1	1	0.893419	1	1	1	1
0.464776	0.53687	0.53687	0.489926	0.661596	0.533018	0.619031	0.678752	0.624315	0.653247	0.850526	0.736313	0.919799	0.803241	0.803241	0.664646	1	0.648301	0.672401	0.664646	0.854362	0.850526	1	1	0.88391	1	1	1	1	0.893955	1	0.559954	0.900595	1	1	1	1	1	1	1	0.381479	0.381479	0.381479	1	1	0.854362	1	1	1	1
0.304891	0.342529	0.342529	0.305257	0.410081	0.344866	0.354198	0.412714	0.370649	0.385428	0.500874	0.445838	0.898077	0.853423	0.853423	0.386316	1	0.520482	0.538052	0.386316	0.892258	0.500874	1	1	0.733007	1	1	1	1	0.927836	1	0.56819	0.893329	1	1	1	1	1	1	1	0.24169	0.24169	0.24169	1	1	0.892258	1	1	1	1
0.458911	0.503536	0.503536	0.436704	0.581061	0.5293	0.502379	0.597501	0.527767	0.531528	0.676313	0.616375	0.883292	0.894581	0.894581	0.550295	1	0.658099	0.688183	0.550295	0.942236	0.676313	1	1	0.728622	1	1	1	1	0.948949	1	0.739708	0.896641	1	1	1	1	1	1	1	0.361028	0.361028	0.361028	1	1	0.942236	1	1	1	1
0.524872	0.575739	0.575739	0.524505	0.651095	0.553718	0.56836	0.670588	0.608657	0.617115	0.758282	0.691287	0.907647	0.893776	0.893776	0.621761	1	0.766669	0.774529	0.621761	0.935944	0.758282	1	1	0.495147	1	1	1	1	0.948949	1	0.697886	0.935289	1	1	1	1	1	1	1	0.45439	0.45439	0.45439	1	1	0.935944	1	1	1	1
0.577008	0.630337	0.630337	0.557942	0.744085	0.653378	0.668713	0.768588	0.693919	0.680247	0.877744	0.803482	0.902849	0.849761	0.849761	0.673343	1	0.705534	0.729205	0.673343	0.936037	0.877744	1	1	0.913018	1	1	1	1	0.917594	1	0.688528	0.905109	1	1	1	1	1	1	1	0.420042	0.420042	0.420042	1	1	0.936037	1	1	1	1
0.495395	0.548482	0.548482	0.504595	0.688872	0.552335	0.60242	0.676718	0.606895	0.601337	0.828366	0.748189	0.89682	0.820698	0.820698	0.560627	1	0.67267	0.666643	0.560627	0.899605	0.828366	1	1	0.870141	1	1	1	1	0.891366	1	0.606409	0.91631	1	1	1	1	1	1	1	0.286276	0.286276	0.286276	1	1	0.899605	1	1	1	1
0.118754	0.131638	0.137367	0.119529	0.159342	0.121614	0.120875	0.140549	0.12508	0.13701	0.16676	0.161524	0.220689	0.171135	0.181809	0.138789	0.23443	0.143002	0.154031	0.126869	0.199229	0.142716	0.350148	0.529988	0	0.449194	0.493664	0.506566	0.475494	0.264848	0.391762	0.348401	0.483454	0.478883	0.532485	0.427287	0.465753	0.465753	0.551894	0.481813	0.100802	0.0989144	0.0989144	0.336957	0.331112	0.403128	0.564226	0.43115	0.502982	0.426774
0.482777	0.555993	0.555993	0.481331	0.63318	0.518145	0.605198	0.675569	0.616806	0.605077	0.79724	0.692256	0.913018	0.827869	0.827869	0.588723	1	0.735062	0.733887	0.588723	0.922655	0.79724	1	1	0.865888	1	1	1	1	0.905109	1	0.632611	0.919891	1	1	1	1	1	1	1	0.336822	0.336822	0.336822	1	1	0.922655	1	1	1	1
0.626254	0.665578	0.665578	0.6023	0.804367	0.690803	0.757297	0.813264	0.769511	0.713053	0.914023	0.86002	0.946201	0.816686	0.816686	0.791283	1	0.79708	0.83044	0.791283	0.94233	0.914023	1	1	0.896282	1	1	1	1	0.873192	1	0.732421	0.906286	1	1	1	1	1	1	1	0.458681	0.458681	0.458681	1	1	0.94233	1	1	1	1
0.581235	0.633054	0.633054	0.549416	0.739856	0.618845	0.689906	0.720147	0.679906	0.700753	0.886477	0.813914	0.944122	0.841811	0.841811	0.682427	1	0.666177	0.709142	0.682427	0.898526	0.886477	1	1	0.950754	1	1	1	1	0.926075	1	0.721589	0.849336	1	1	1	1	1	1	1	0.362584	0.362584	0.362584	1	1	0.898526	1	1	1	1
0.511351	0.561188	0.561188	0.506313	0.722455	0.585611	0.634385	0.722672	0.655734	0.655341	0.86875	0.791599	0.907375	0.805816	0.805816	0.680042	1	0.653966	0.703913	0.680042	0.883468	0.86875	1	1	0.912926	1	1	1	1	0.882938	1	0.639672	0.874765	1	1	1	1	1	1	1	0.330351	0.330351	0.330351	1	1	0.883468	1	1	1	1
0.628198	0.676854	0.676854	0.663783	0.768434	0.714337	0.744159	0.746545	0.717272	0.774452	0.946201	0.878183	0.960789	0.838702	0.838702	0.775692	1	0.767743	0.727457	0.775692	0.887719	0.946201	1	1	0.956093	1	1	1	1	0.958486	1	0.685162	0.938005	1	1	1	1	1	1	1	0.583565	0.583565	0.583565	1	1	0.887719	1	1	1	1
0.504897	0.564847	0.564847	0.482488	0.68963	0.603566	0.655079	0.713552	0.646101	0.641915	0.885237	0.791283	0.905471	0.781141	0.781141	0.687702	1	0.671461	0.695934	0.687702	0.902127	0.885237	1	1	0.923578	1	1	1	1	0.896282	1	0.602902	0.862086	1	1	1	1	1	1	1	0.263553	0.263553	0.263553	1	1	0.902127	1	1	1	1
0.557106	0.61373	0.61373	0.556271	0.702296	0.602601	0.662059	0.710277	0.664846	0.679159	0.86269	0.783096	0.936037	0.834435	0.834435	0.671864	1	0.71177	0.707442	0.671864	0.910829	0.86269	1	1	0.941388	1	1	1	1	0.930438	1	0.650249	0.909464	1	1	1	1	1	1	1	0.407261	0.407261	0.407261	1	1	0.910829	1	1	1	1
0.61656	0.670655	0.670655	0.581642	0.777789	0.659219	0.725278	0.805171	0.75813	0.720507	0.897089	0.824729	0.941576	0.84358	0.84358	0.750137	1	0.757145	0.813182	0.750137	0.9412	0.897089	1	1	0.889941	1	1	1	1	0.894491	1	0.718564	0.887897	1	1	1	1	1	1	1	0.419161	0.419161	0.419161	1	1	0.9412	1	1	1	1
0.59577	0.622756	0.622756	0.599715	0.78537	0.686259	0.699842	0.781766	0.721012	0.722311	0.897807	0.858902	0.922286	0.830025	0.830025	0.73956	1	0.671864	0.707866	0.73956	0.906105	0.897807	1	1	0.904114	1	1	1	1	0.907738	1	0.725133	0.912105	1	1	1	1	1	1	1	0.371986	0.371986	0.371986	1	1	0.906105	1	1	1	1
0.633307	0.681063	0.681063	0.626567	0.763609	0.706311	0.667644	0.758282	0.697746	0.708645	0.87713	0.815625	0.920167	0.895745	0.895745	0.731616	1	0.806541	0.794136	0.731616	0.942047	0.87713	1	1	0.816197	1	1	1	1	0.956763	1	0.775692	0.932021	1	1	1	1	1	1	1	0.562592	0.562592	0.562592	1	1	0.942047	1	1	1	1
0.496685	0.543623	0.543623	0.506769	0.592858	0.5244	0.536279	0.618536	0.583857	0.603506	0.699982	0.639544	0.943933	0.887897	0.887897	0.598338	1	0.755104	0.761626	0.598338	0.926631	0.699982	1	1	0.629707	1	1	1	1	0.957816	1	0.62469	0.945445	1	1	1	1	1	1	1	0.461811	0.461811	0.461811	1	1	0.926631	1	1	1	1
0.346525	0.551232	0.551232	0.357007	0.476161	0.383813	0.645713	0.489339	0.451175	0.48109	0.891634	0.560515	0.922009	0.779346	0.779346	0.497629	1	0.687358	0.494652	0.497629	0.860364	0.891634	1	1	0.908101	1	1	1	1	0.917411	1	0.503889	0.886388	1	1	1	1	1	1	1	0.417279	0.417279	0.417279	1	1	0.860364	1	1	1	1
0.210767	0.370241	0.370241	0.297215	0.46158	0.267269	0.406936	0.43003	0.375649	0.504292	0.876341	0.498875	0.873541	0.775071	0.775071	0.620394	1	0.485391	0.433788	0.620394	0.624003	0.876341	1	1	0.891634	1	1	1	1	0.837696	1	0.178387	0.879941	1	1	1	1	1	1	1	0.43618	0.43618	0.43618	1	1	0.624003	1	1	1	1
0.320299	0.36928	0.36928	0.328605	0.436049	0.358904	0.388952	0.456211	0.411437	0.433918	0.55405	0.480562	0.901856	0.840969	0.840969	0.434482	1	0.480658	0.499524	0.434482	0.878798	0.55405	1	1	0.734548	1	1	1	1	0.926816	1	0.567168	0.901586	1	1	1	1	1	1	1	0.266602	0.266602	0.266602	1	1	0.878798	1	1	1	1
0.59762	0.658362	0.658362	0.608292	0.748563	0.643393	0.691564	0.757751	0.714838	0.7333	0.874415	0.793739	0.943367	0.87871	0.87871	0.761702	1	0.755935	0.780126	0.761702	0.908282	0.874415	1	1	0.902668	1	1	1	1	0.931741	1	0.677057	0.924502	1	1	1	1	1	1	1	0.483067	0.483067	0.483067	1	1	0.908282	1	1	1	1
0.640632	0.667244	0.667244	0.618103	0.791758	0.66611	0.690182	0.784664	0.717057	0.722889	0.870837	0.836106	0.91384	0.89467	0.89467	0.722816	1	0.740374	0.787257	0.722816	0.937161	0.870837	1	1	0.892615	1	1	1	1	0.944783	1	0.771592	0.904204	1	1	1	1	1	1	1	0.384774	0.384774	0.384774	1	1	0.937161	1	1	1	1
0.553939	0.590314	0.590314	0.562761	0.76529	0.619774	0.664646	0.731982	0.67611	0.689768	0.884175	0.829693	0.92367	0.824729	0.824729	0.680859	1	0.6398	0.678752	0.680859	0.876429	0.884175	1	1	0.927651	1	1	1	1	0.894134	1	0.668847	0.890386	1	1	1	1	1	1	1	0.333905	0.333905	0.333905	1	1	0.876429	1	1	1	1
0.543568	0.580886	0.580886	0.563831	0.728841	0.622196	0.662788	0.716125	0.667044	0.680315	0.857872	0.80276	0.931462	0.820452	0.820452	0.668579	1	0.709993	0.727821	0.668579	0.886034	0.857872	1	1	0.931835	1	1	1	1	0.903662	1	0.661993	0.919064	1	1	1	1	1	1	1	0.36092	0.36092	0.36092	1	1	0.886034	1	1	1	1
0.605198	0.651355	0.651355	0.59756	0.720219	0.645455	0.626254	0.726367	0.676448	0.690527	0.837947	0.778567	0.931276	0.887808	0.887808	0.686946	1	0.801236	0.795806	0.686946	0.940165	0.837947	1	1	0.697955	1	1	1	1	0.959733	1	0.693503	0.9283	1	1	1	1	1	1	1	0.489779	0.489779	0.489779	1	1	0.940165	1	1	1	1
0.527345	0.576546	0.576546	0.516696	0.714052	0.637628	0.687977	0.725786	0.673815	0.669516	0.874153	0.799555	0.928393	0.793978	0.793978	0.677192	1	0.653835	0.692048	0.677192	0.89476	0.874153	1	1	0.952086	1	1	1	1	0.889052	1	0.673141	0.876692	1	1	1	1	1	1	1	0.299812	0.299812	0.299812	1	1	0.89476	1	1	1	1
0.534459	0.661728	0.661728	0.523196	0.63948	0.588605	0.712981	0.709142	0.660472	0.698305	0.899784	0.72673	0.931369	0.857101	0.857101	0.691425	1	0.780828	0.74067	0.691425	0.921272	0.899784	1	1	0.88763	1	1	1	1	0.974043	1	0.657902	0.901856	1	1	1	1	1	1	1	0.559171	0.559171	0.559171	1	1	0.921272	1	1	1	1
0.523039	0.583448	0.583448	0.492776	0.692671	0.56927	0.656784	0.693988	0.638649	0.662589	0.865455	0.775847	0.920259	0.82374	0.82374	0.655931	1	0.614283	0.661067	0.655931	0.889318	0.865455	1	1	0.939413	1	1	1	1	0.922655	1	0.685505	0.837864	1	1	1	1	1	1	1	0.292146	0.292146	0.292146	1	1	0.889318	1	1	1	1
0.42703	0.496337	0.496337	0.441005	0.629078	0.53174	0.576719	0.64869	0.584791	0.582399	0.829942	0.714052	0.901496	0.762922	0.762922	0.646618	1	0.645971	0.646618	0.646618	0.869532	0.829942	1	1	0.953324	1	1	1	1	0.865974	1	0.5777	0.897987	1	1	1	1	1	1	1	0.342529	0.342529	0.342529	1	1	0.869532	1	1	1	1
0.587077	0.646876	0.646876	0.561918	0.763609	0.632737	0.664314	0.77005	0.711059	0.713195	0.904204	0.820616	0.923393	0.850356	0.850356	0.779268	1	0.661861	0.709425	0.779268	0.911102	0.904204	1	1	0.965412	1	1	1	1	0.91384	1	0.65856	0.872057	1	1	1	1	1	1	1	0.38412	0.38412	0.38412	1	1	0.911102	1	1	1	1
0.696561	0.733667	0.733667	0.661728	0.842485	0.717129	0.783253	0.850781	0.79065	0.798037	0.945823	0.897987	0.929322	0.889052	0.889052	0.819058	1	0.768281	0.825307	0.819058	0.93885	0.945823	1	1	0.944972	1	1	1	1	0.947622	1	0.765826	0.891901	1	1	1	1	1	1	1	0.466825	0.466825	0.466825	1	1	0.93885	1	1	1	1
0.619464	0.683451	0.683451	0.622694	0.778178	0.693087	0.751563	0.762845	0.729424	0.760332	0.929973	0.842906	0.956189	0.86002	0.86002	0.748713	1	0.727094	0.742895	0.748713	0.893687	0.929973	1	1	0.982652	1	1	1	1	0.931555	1	0.722961	0.898346	1	1	1	1	1	1	1	0.542536	0.542536	0.542536	1	1	0.893687	1	1	1	1
0.52819	0.580538	0.580538	0.533018	0.72195	0.599536	0.64895	0.728258	0.667444	0.673545	0.889941	0.809693	0.916494	0.800275	0.800275	0.695726	1	0.701173	0.71878	0.695726	0.889407	0.889941	1	1	0.891544	1	1	1	1	0.897538	1	0.617362	0.897538	1	1	1	1	1	1	1	0.333671	0.333671	0.333671	1	1	0.889407	1	1	1	1
0.517731	0.570353	0.570353	0.51649	0.719643	0.588134	0.643843	0.722527	0.659944	0.667844	0.882585	0.801156	0.913383	0.801957	0.801957	0.685162	1	0.68352	0.720651	0.685162	0.882232	0.882585	1	1	0.886743	1	1	1	1	0.892793	1	0.575279	0.880117	1	1	1	1	1	1	1	0.344556	0.344556	0.344556	1	1	0.882232	1	1	1	1
0.582515	0.626003	0.626003	0.574187	0.750887	0.625753	0.694266	0.743118	0.69108	0.71234	0.891455	0.829527	0.929973	0.839373	0.839373	0.700683	1	0.689699	0.720723	0.700683	0.899605	0.891455	1	1	0.920167	1	1	1	1	0.92728	1	0.685779	0.886743	1	1	1	1	1	1	1	0.382893	0.382893	0.382893	1	1	0.899605	1	1	1	1
0.644165	0.6827	0.6827	0.646876	0.763914	0.68571	0.748638	0.793581	0.754349	0.763914	0.900325	0.849506	0.950564	0.852314	0.852314	0.748862	1	0.805494	0.807106	0.748862	0.935944	0.900325	1	1	0.917961	1	1	1	1	0.947811	1	0.709993	0.939883	1	1	1	1	1	1	1	0.546238	0.546238	0.546238	1	1	0.935944	1	1	1	1
0.558445	0.61232	0.61232	0.547113	0.737271	0.601517	0.645971	0.754425	0.667844	0.665777	0.886034	0.808075	0.885237	0.842653	0.842653	0.70321	1	0.731616	0.740818	0.70321	0.926446	0.886034	1	1	0.887985	1	1	1	1	0.923578	1	0.632168	0.907647	1	1	1	1	1	1	1	0.406366	0.406366	0.406366	1	1	0.926446	1	1	1	1
0.593689	0.638075	0.638075	0.560178	0.780048	0.631852	0.692186	0.791362	0.735651	0.70723	0.898256	0.835772	0.929601	0.828035	0.828035	0.761321	1	0.701594	0.769203	0.761321	0.922839	0.898256	1	1	0.934915	1	1	1	1	0.887187	1	0.670588	0.87075	1	1	1	1	1	1	1	0.370315	0.370315	0.370315	1	1	0.922839	1	1	1	1
0.510788	0.572696	0.572696	0.482825	0.684614	0.53478	0.630464	0.715767	0.649599	0.631473	0.842485	0.751413	0.907556	0.814484	0.814484	0.624128	1	0.70978	0.754349	0.624128	0.919615	0.842485	1	1	0.844678	1	1	1	1	0.893955	1	0.613301	0.869271	1	1	1	1	1	1	1	0.278761	0.278761	0.278761	1	1	0.919615	1	1	1	1
0.720507	0.7455	0.7455	0.729424	0.857701	0.775847	0.7774	0.853594	0.797798	0.81955	0.948854	0.917044	0.934634	0.898705	0.898705	0.816033	1	0.806541	0.81914	0.816033	0.935382	0.948854	1	1	0.926168	1	1	1	1	0.960886	1	0.776468	0.946959	1	1	1	1	1	1	1	0.598218	0.598218	0.598218	1	1	0.935382	1	1	1	1
0.349099	0.390745	0.390745	0.349413	0.465055	0.406976	0.410697	0.487532	0.434917	0.447267	0.573671	0.512528	0.89208	0.844087	0.844087	0.461718	1	0.520586	0.540209	0.461718	0.904566	0.573671	1	1	0.814484	1	1	1	1	0.930252	1	0.584382	0.90538	1	1	1	1	1	1	1	0.287711	0.287711	0.287711	1	1	0.904566	1	1	1	1
0.541182	0.594996	0.594996	0.521315	0.672469	0.599895	0.583798	0.686602	0.627445	0.650769	0.791124	0.719571	0.91384	0.893151	0.893151	0.680587	1	0.688596	0.730665	0.680587	0.921456	0.791124	1	1	0.694474	1	1	1	1	0.955711	1	0.656784	0.88763	1	1	1	1	1	1	1	0.472556	0.472556	0.472556	1	1	0.921456	1	1	1	1
0.383391	0.436442	0.436442	0.387089	0.492628	0.429901	0.457948	0.527503	0.472225	0.490613	0.628449	0.552059	0.895207	0.848063	0.848063	0.488264	1	0.596486	0.592621	0.488264	0.914754	0.628449	1	1	0.783801	1	1	1	1	0.950374	1	0.619588	0.923578	1	1	1	1	1	1	1	0.364401	0.364401	0.364401	1	1	0.914754	1	1	1	1
0.603325	0.646618	0.646618	0.576027	0.770204	0.650574	0.692117	0.76552	0.696631	0.711486	0.889229	0.829693	0.91001	0.870402	0.870402	0.718564	1	0.686671	0.734621	0.718564	0.918053	0.889229	1	1	0.954087	1	1	1	1	0.93763	1	0.751563	0.876516	1	1	1	1	1	1	1	0.348715	0.348715	0.348715	1	1	0.918053	1	1	1	1
0.257767	0.308079	0.308079	0.252183	0.68311	0.570125	0.316352	0.714909	0.46075	0.354517	0.898346	0.751638	0.644487	0.609998	0.609998	0.74759	1	0.655931	0.701173	0.74759	0.872319	0.898346	1	1	0.926353	1	1	1	1	0.671192	1	0.505605	0.853423	1	1	1	1	1	1	1	0.329262	0.329262	0.329262	1	1	0.872319	1	1	1	1
0.547168	0.595651	0.595651	0.522986	0.736976	0.629644	0.700263	0.740152	0.682495	0.641401	0.879326	0.807752	0.922101	0.79366	0.79366	0.678005	1	0.722889	0.743044	0.678005	0.925612	0.879326	1	1	0.915212	1	1	1	1	0.86988	1	0.656324	0.884706	1	1	1	1	1	1	1	0.276789	0.276789	0.276789	1	1	0.925612	1	1	1	1
0.561861	0.633434	0.633434	0.579726	0.76155	0.67848	0.711486	0.745053	0.67726	0.665911	0.933327	0.827869	0.909009	0.821766	0.821766	0.744383	1	0.80501	0.7545	0.744383	0.908555	0.933327	1	1	0.934074	1	1	1	1	0.893329	1	0.694961	0.937442	1	1	1	1	1	1	1	0.471281	0.471281	0.471281	1	1	0.908555	1	1	1	1
0.623754	0.662987	0.662987	0.605864	0.778489	0.695378	0.707371	0.762312	0.710775	0.726876	0.895476	0.842485	0.932394	0.866234	0.866234	0.754953	1	0.714909	0.745649	0.754953	0.916677	0.895476	1	1	0.951705	1	1	1	1	0.937442	1	0.714838	0.890386	1	1	1	1	1	1	1	0.424858	0.424858	0.424858	1	1	0.916677	1	1	1	1
0.0166191	0.0264315	0.0298879	0.0181008	0.03219	0.0198828	0.025479	0.018533	0.0175887	0.0175448	0.040272	0.0363959	0.0377187	0.0393563	0.0593265	0.0197817	0.124469	0.0253722	0.0121406	0.0184757	0.0404738	0.0394232	0.332838	0.39141	0.40523	0.315278	0.356009	0.388913	0.368505	0.0784417	0.264477	0.196695	0.311891	0.356793	0.389691	0.308233	0.359263	0.359263	0.415364	0.373178	0.0285243	0.0303518	0.0303518	0.326312	0.319787	0.299812	0.433138	0.335478	0.379462	0.331575
0.568872	0.639928	0.639928	0.538644	0.694127	0.646747	0.720579	0.734842	0.690665	0.690803	0.886832	0.78836	0.939883	0.822259	0.822259	0.716484	1	0.740522	0.743341	0.716484	0.9337	0.886832	1	1	0.942895	1	1	1	1	0.933887	1	0.714052	0.884087	1	1	1	1	1	1	1	0.431754	0.431754	0.431754	1	1	0.9337	1	1	1	1
0.634892	0.684546	0.684546	0.628449	0.764296	0.697955	0.674556	0.762464	0.702718	0.713695	0.880205	0.81636	0.921641	0.895745	0.895745	0.737861	1	0.806945	0.795726	0.737861	0.942047	0.880205	1	1	0.822177	1	1	1	1	0.956763	1	0.768588	0.932487	1	1	1	1	1	1	1	0.558668	0.558668	0.558668	1	1	0.942047	1	1	1	1
0.588899	0.634765	0.634765	0.58737	0.729059	0.638075	0.611036	0.705605	0.632231	0.645971	0.841054	0.780282	0.896013	0.89673	0.89673	0.668914	1	0.807914	0.770204	0.668914	0.939319	0.841054	1	1	0.718421	1	1	1	1	0.959733	1	0.724408	0.93688	1	1	1	1	1	1	1	0.46218	0.46218	0.46218	1	1	0.939319	1	1	1	1
0.611341	0.665578	0.665578	0.590728	0.739856	0.669918	0.64185	0.761397	0.694266	0.708929	0.869011	0.798197	0.911832	0.891634	0.891634	0.720147	1	0.78773	0.804849	0.720147	0.942047	0.869011	1	1	0.740892	1	1	1	1	0.961943	1	0.710064	0.910283	1	1	1	1	1	1	1	0.504292	0.504292	0.504292	1	1	0.942047	1	1	1	1
0.32677	0.385891	0.385891	0.342666	0.666177	0.555659	0.417571	0.647265	0.503083	0.457079	0.843665	0.714409	0.777245	0.706099	0.706099	0.674287	1	0.610486	0.643007	0.674287	0.833435	0.843665	1	1	0.955711	1	1	1	1	0.757221	1	0.417196	0.873978	1	1	1	1	1	1	1	0.342289	0.342289	0.342289	1	1	0.833435	1	1	1	1
0.638649	0.684819	0.684819	0.62313	0.756994	0.639672	0.723901	0.789623	0.758737	0.775071	0.89673	0.836273	0.960886	0.857272	0.857272	0.736755	1	0.756843	0.794693	0.736755	0.927094	0.89673	1	1	0.858044	1	1	1	1	0.947053	1	0.669248	0.904566	1	1	1	1	1	1	1	0.444102	0.444102	0.444102	1	1	0.927094	1	1	1	1
0.553441	0.607927	0.607927	0.52819	0.734034	0.633814	0.675772	0.763532	0.694544	0.675839	0.888785	0.809127	0.909646	0.814729	0.814729	0.678277	1	0.727894	0.769203	0.678277	0.922932	0.888785	1	1	0.891544	1	1	1	1	0.898077	1	0.649404	0.880822	1	1	1	1	1	1	1	0.36331	0.36331	0.36331	1	1	0.922932	1	1	1	1
0.749462	0.778723	0.778723	0.750887	0.857529	0.811233	0.832185	0.855559	0.82572	0.842063	0.952372	0.916585	0.965123	0.899065	0.899065	0.859934	1	0.823823	0.831853	0.859934	0.94233	0.952372	1	1	0.948759	1	1	1	1	0.960982	1	0.815952	0.944122	1	1	1	1	1	1	1	0.612443	0.612443	0.612443	1	1	0.94233	1	1	1	1
0.260383	0.300052	0.300052	0.260592	0.702437	0.583098	0.302129	0.699073	0.429772	0.33689	0.880293	0.763914	0.614774	0.632168	0.632168	0.699633	1	0.681608	0.703139	0.699633	0.877042	0.880293	1	1	0.866148	1	1	1	1	0.687495	1	0.535636	0.877744	1	1	1	1	1	1	1	0.329526	0.329526	0.329526	1	1	0.877042	1	1	1	1
0.440916	0.482681	0.482681	0.419371	0.56293	0.514737	0.478213	0.580596	0.510125	0.511709	0.653639	0.597082	0.878622	0.891544	0.891544	0.54991	1	0.622196	0.653835	0.54991	0.942707	0.653639	1	1	0.745426	1	1	1	1	0.945634	1	0.704618	0.896641	1	1	1	1	1	1	1	0.359407	0.359407	0.359407	1	1	0.942707	1	1	1	1
0.0036279	0.0048908	0.00600898	0.00317356	0.00711891	0.00380858	0.00390148	0.00402955	0.00346445	0.00410151	0.00569367	0.00578261	0.00731521	0.00602583	0.00959417	0.00398507	0.0170945	0.00499359	0.00405542	0.00303878	0.00743245	0.00485668	0.124034	0.190615	0.109055	0.0982932	0.163017	0.169534	0.158548	0.0159579	0.0845341	0.114166	0.156109	0.156923	0.191705	0.109143	0.162448	0.162448	0.200649	0.160751	0.00368568	0.00384416	0.00384416	0.11566	0.108968	0.136054	0.231633	0.117784	0.161718	0.127888
0.653312	0.688872	0.688872	0.614959	0.797319	0.610303	0.709638	0.797957	0.743564	0.743416	0.900505	0.854021	0.931835	0.875378	0.875378	0.719139	1	0.756616	0.809855	0.719139	0.937817	0.900505	1	1	0.898256	1	1	1	1	0.93763	1	0.708008	0.882762	1	1	1	1	1	1	1	0.350323	0.350323	0.350323	1	1	0.937817	1	1	1	1
0.658099	0.698724	0.698724	0.659021	0.81824	0.759117	0.800355	0.815952	0.753821	0.734621	0.952657	0.897269	0.923855	0.839961	0.839961	0.811233	1	0.854106	0.817749	0.811233	0.945161	0.952657	1	1	0.946485	1	1	1	1	0.921088	1	0.79255	0.946485	1	1	1	1	1	1	1	0.473502	0.473502	0.473502	1	1	0.945161	1	1	1	1
0.466266	0.518249	0.518249	0.469494	0.608536	0.551011	0.544602	0.634321	0.581817	0.603928	0.755935	0.68011	0.917227	0.833185	0.833185	0.6354	1	0.543514	0.562817	0.6354	0.897089	0.755935	1	1	0.9091	1	1	1	1	0.931182	1	0.639864	0.903301	1	1	1	1	1	1	1	0.369982	0.369982	0.369982	1	1	0.897089	1	1	1	1
0.498426	0.541182	0.541182	0.500024	0.698235	0.59191	0.604291	0.70624	0.627256	0.63833	0.861052	0.793025	0.888163	0.796284	0.796284	0.658757	1	0.645842	0.668579	0.658757	0.888696	0.861052	1	1	0.908827	1	1	1	1	0.904385	1	0.640248	0.891544	1	1	1	1	1	1	1	0.298884	0.298884	0.298884	1	1	0.888696	1	1	1	1
0.596009	0.676651	0.676651	0.579088	0.700403	0.667978	0.721372	0.751413	0.719499	0.763227	0.922286	0.812369	0.957528	0.83711	0.83711	0.767974	1	0.737418	0.738082	0.767974	0.915303	0.922286	1	1	0.921088	1	1	1	1	0.970931	1	0.641337	0.889318	1	1	1	1	1	1	1	0.551618	0.551618	0.551618	1	1	0.915303	1	1	1	1
0.432229	0.476256	0.476256	0.441137	0.534994	0.46098	0.475209	0.553773	0.516903	0.53478	0.64481	0.585201	0.93342	0.865109	0.865109	0.530519	1	0.624378	0.628009	0.530519	0.914663	0.64481	1	1	0.600736	1	1	1	1	0.946296	1	0.616313	0.933513	1	1	1	1	1	1	1	0.354056	0.354056	0.354056	1	1	0.914663	1	1	1	1
0.552004	0.604049	0.604049	0.558165	0.662788	0.58304	0.600556	0.681881	0.630527	0.641594	0.770358	0.703984	0.924687	0.901315	0.901315	0.63916	1	0.800115	0.791283	0.63916	0.940823	0.770358	1	1	0.678141	1	1	1	1	0.957337	1	0.673007	0.951325	1	1	1	1	1	1	1	0.49485	0.49485	0.49485	1	1	0.940823	1	1	1	1
0.574187	0.625815	0.625815	0.534726	0.762616	0.654162	0.704195	0.766899	0.698933	0.661398	0.894223	0.820452	0.911376	0.821848	0.821848	0.706523	1	0.727312	0.767206	0.706523	0.934354	0.894223	1	1	0.919247	1	1	1	1	0.884175	1	0.687289	0.870141	1	1	1	1	1	1	1	0.345211	0.345211	0.345211	1	1	0.934354	1	1	1	1
0.567906	0.624128	0.624128	0.519286	0.732421	0.625815	0.691425	0.770512	0.705887	0.68571	0.887098	0.807187	0.916127	0.822752	0.822752	0.628638	1	0.644745	0.702929	0.628638	0.93342	0.887098	1	1	0.947622	1	1	1	1	0.90674	1	0.674691	0.853508	1	1	1	1	1	1	1	0.250474	0.250474	0.250474	1	1	0.93342	1	1	1	1
0.616498	0.659614	0.659614	0.609815	0.753218	0.692671	0.657507	0.743713	0.678209	0.685916	0.860794	0.804528	0.911923	0.89199	0.89199	0.704618	1	0.80638	0.79366	0.704618	0.942047	0.860794	1	1	0.791837	1	1	1	1	0.952753	1	0.767897	0.931835	1	1	1	1	1	1	1	0.518249	0.518249	0.518249	1	1	0.942047	1	1	1	1
0.523248	0.588899	0.588899	0.527926	0.707371	0.659285	0.703139	0.751263	0.705393	0.71799	0.919523	0.817013	0.938943	0.775304	0.775304	0.76422	1	0.736019	0.77005	0.76422	0.879765	0.919523	1	1	0.94658	1	1	1	1	0.895476	1	0.668579	0.88763	1	1	1	1	1	1	1	0.479553	0.479553	0.479553	1	1	0.879765	1	1	1	1
0.491792	0.558054	0.558054	0.472319	0.678684	0.571152	0.650574	0.651942	0.602119	0.618845	0.865368	0.762616	0.923578	0.799155	0.799155	0.627382	1	0.608901	0.62569	0.627382	0.873716	0.865368	1	1	0.903752	1	1	1	1	0.897987	1	0.590255	0.839121	1	1	1	1	1	1	1	0.295053	0.295053	0.295053	1	1	0.873716	1	1	1	1
0.542319	0.627382	0.627382	0.56001	0.650379	0.586607	0.661927	0.695447	0.652659	0.688183	0.857701	0.741411	0.938474	0.849082	0.849082	0.577758	1	0.810665	0.755406	0.577758	0.917961	0.857701	1	1	0.873105	1	1	1	1	0.967926	1	0.658099	0.947906	1	1	1	1	1	1	1	0.475685	0.475685	0.475685	1	1	0.917961	1	1	1	1
0.540047	0.582049	0.582049	0.525765	0.721517	0.659416	0.694266	0.732787	0.68229	0.672872	0.870402	0.807591	0.931089	0.795488	0.795488	0.694544	1	0.662457	0.702788	0.694544	0.902849	0.870402	1	1	0.959062	1	1	1	1	0.890386	1	0.701805	0.878974	1	1	1	1	1	1	1	0.321905	0.321905	0.321905	1	1	0.902849	1	1	1	1
0.316036	0.473738	0.473738	0.38647	0.567679	0.396016	0.5168	0.578394	0.516696	0.63521	0.926909	0.61835	0.893329	0.803563	0.803563	0.743193	1	0.567508	0.571266	0.743193	0.711984	0.926909	1	1	0.977458	1	1	1	1	0.87529	1	0.332173	0.870663	1	1	1	1	1	1	1	0.494652	0.494652	0.494652	1	1	0.711984	1	1	1	1
0.703561	0.723395	0.723395	0.659087	0.831936	0.806058	0.800355	0.885148	0.859934	0.790255	0.929136	0.903662	0.971514	0.823411	0.823411	0.831936	1	0.87136	0.935476	0.831936	0.973264	0.929136	1	1	0.92404	1	1	1	1	0.894402	1	0.848233	0.91174	1	1	1	1	1	1	1	0.563831	0.563831	0.563831	1	1	0.973264	1	1	1	1
0.533872	0.586959	0.586959	0.526555	0.708575	0.602722	0.632358	0.714838	0.657441	0.64481	0.848063	0.77136	0.919707	0.823411	0.823411	0.64856	1	0.678887	0.694613	0.64856	0.913931	0.848063	1	1	0.872232	1	1	1	1	0.896372	1	0.659416	0.901406	1	1	1	1	1	1	1	0.317493	0.317493	0.317493	1	1	0.913931	1	1	1	1
0.481427	0.609266	0.609266	0.486558	0.661662	0.543351	0.662987	0.620394	0.564001	0.548044	0.912014	0.720651	0.9091	0.809693	0.809693	0.599176	1	0.786235	0.642493	0.599176	0.907556	0.912014	1	1	0.910283	1	1	1	1	0.881879	1	0.596844	0.917227	1	1	1	1	1	1	1	0.427329	0.427329	0.427329	1	1	0.907556	1	1	1	1
0.545747	0.592799	0.592799	0.516851	0.720651	0.603687	0.663518	0.689837	0.636481	0.623192	0.856415	0.788439	0.922655	0.819386	0.819386	0.642685	1	0.68229	0.692256	0.642685	0.915578	0.856415	1	1	0.907919	1	1	1	1	0.896461	1	0.71234	0.867101	1	1	1	1	1	1	1	0.312797	0.312797	0.312797	1	1	0.915578	1	1	1	1
0.610791	0.657375	0.657375	0.596545	0.777322	0.675974	0.692325	0.794693	0.718205	0.708716	0.895207	0.831769	0.903752	0.865628	0.865628	0.696979	1	0.76928	0.793581	0.696979	0.938662	0.895207	1	1	0.920811	1	1	1	1	0.92626	1	0.709071	0.916769	1	1	1	1	1	1	1	0.435396	0.435396	0.435396	1	1	0.938662	1	1	1	1
0.551728	0.586548	0.586548	0.556493	0.731542	0.608231	0.640824	0.701314	0.646359	0.65462	0.851633	0.801076	0.921641	0.831354	0.831354	0.664713	1	0.699003	0.706311	0.664713	0.898885	0.851633	1	1	0.89476	1	1	1	1	0.910374	1	0.628764	0.906649	1	1	1	1	1	1	1	0.358259	0.358259	0.358259	1	1	0.898885	1	1	1	1
0.509717	0.569043	0.569043	0.53089	0.70723	0.589371	0.644874	0.717057	0.649664	0.635019	0.855132	0.765979	0.906014	0.814159	0.814159	0.658165	1	0.749612	0.741559	0.658165	0.902127	0.855132	1	1	0.852485	1	1	1	1	0.881791	1	0.639416	0.939601	1	1	1	1	1	1	1	0.349693	0.349693	0.349693	1	1	0.902127	1	1	1	1
0.56513	0.626504	0.626504	0.621761	0.716555	0.665777	0.704406	0.723757	0.689285	0.767129	0.925334	0.834686	0.952372	0.824152	0.824152	0.78435	1	0.765903	0.731762	0.78435	0.862604	0.925334	1	1	0.949614	1	1	1	1	0.960021	1	0.677599	0.949044	1	1	1	1	1	1	1	0.647718	0.647718	0.647718	1	1	0.862604	1	1	1	1
0.539399	0.608962	0.608962	0.596307	0.684888	0.617238	0.681881	0.699772	0.666843	0.743787	0.897089	0.794613	0.952943	0.827538	0.827538	0.737345	1	0.739856	0.704547	0.737345	0.860794	0.897089	1	1	0.931462	1	1	1	1	0.960117	1	0.618103	0.95161	1	1	1	1	1	1	1	0.570353	0.570353	0.570353	1	1	0.860794	1	1	1	1
0.662589	0.704265	0.704265	0.651877	0.764831	0.768511	0.765673	0.807348	0.778411	0.78435	0.918696	0.864331	0.964158	0.841979	0.841979	0.772363	1	0.827125	0.828532	0.772363	0.944311	0.918696	1	1	0.956476	1	1	1	1	0.951515	1	0.798436	0.929043	1	1	1	1	1	1	1	0.60248	0.60248	0.60248	1	1	0.944311	1	1	1	1
0.716555	0.747291	0.747291	0.692602	0.846115	0.797399	0.763456	0.863898	0.796602	0.767743	0.915852	0.878183	0.922101	0.906468	0.906468	0.779814	1	0.843918	0.864244	0.779814	0.976188	0.915852	1	1	0.947527	1	1	1	1	0.940823	1	0.789623	0.943556	1	1	1	1	1	1	1	0.6023	0.6023	0.6023	1	1	0.976188	1	1	1	1
0.690044	0.738156	0.738156	0.654031	0.789702	0.76155	0.803	0.829195	0.796284	0.80493	0.939977	0.87871	0.960309	0.861914	0.861914	0.806219	1	0.829942	0.85813	0.806219	0.948759	0.939977	1	1	0.964544	1	1	1	1	0.959062	1	0.753369	0.899245	1	1	1	1	1	1	1	0.558947	0.558947	0.558947	1	1	0.948759	1	1	1	1
0.699982	0.741411	0.741411	0.690389	0.820944	0.761626	0.792946	0.808156	0.754425	0.762922	0.940917	0.888341	0.933513	0.888163	0.888163	0.810098	1	0.842906	0.812695	0.810098	0.950374	0.940917	1	1	0.939695	1	1	1	1	0.961078	1	0.811963	0.937349	1	1	1	1	1	1	1	0.553607	0.553607	0.553607	1	1	0.950374	1	1	1	1
0.575855	0.620332	0.620332	0.522986	0.744681	0.6812	0.69108	0.766362	0.699912	0.678141	0.893776	0.829693	0.913292	0.812938	0.812938	0.727894	1	0.706381	0.763151	0.727894	0.934821	0.893776	1	1	0.939225	1	1	1	1	0.905743	1	0.686259	0.848997	1	1	1	1	1	1	1	0.31261	0.31261	0.31261	1	1	0.934821	1	1	1	1
0.494553	0.527926	0.527926	0.475875	0.74789	0.587135	0.600916	0.694336	0.629519	0.632801	0.872145	0.817013	0.906649	0.783801	0.783801	0.70335	1	0.614283	0.700473	0.70335	0.851803	0.872145	1	1	0.86988	1	1	1	1	0.856244	1	0.663849	0.819632	1	1	1	1	1	1	1	0.349763	0.349763	0.349763	1	1	0.851803	1	1	1	1
0.546675	0.615266	0.615266	0.495544	0.729935	0.595949	0.695169	0.734034	0.676651	0.651877	0.894313	0.794613	0.921825	0.812695	0.812695	0.68571	1	0.663186	0.712055	0.68571	0.918329	0.894313	1	1	0.934447	1	1	1	1	0.884706	1	0.688941	0.832435	1	1	1	1	1	1	1	0.304404	0.304404	0.304404	1	1	0.918329	1	1	1	1
0.494949	0.551397	0.551397	0.490711	0.647718	0.512836	0.564904	0.61416	0.561412	0.560739	0.763609	0.685436	0.914114	0.863467	0.863467	0.581293	1	0.670857	0.650249	0.581293	0.914846	0.763609	1	1	0.715052	1	1	1	1	0.913748	1	0.636354	0.907012	1	1	1	1	1	1	1	0.340309	0.340309	0.340309	1	1	0.914846	1	1	1	1
0.493269	0.538698	0.538698	0.504342	0.716484	0.568815	0.626817	0.69503	0.63833	0.640376	0.871534	0.798037	0.91842	0.778567	0.778567	0.689354	1	0.651486	0.680042	0.689354	0.864417	0.871534	1	1	0.883998	1	1	1	1	0.867188	1	0.561805	0.883822	1	1	1	1	1	1	1	0.302462	0.302462	0.302462	1	1	0.864417	1	1	1	1
0.478165	0.529141	0.529141	0.45685	0.762845	0.618165	0.428099	0.680655	0.527503	0.495891	0.889318	0.803643	0.774994	0.827704	0.827704	0.66365	1	0.748189	0.696631	0.66365	0.927558	0.889318	1	1	0.895745	1	1	1	1	0.87197	1	0.635464	0.886211	1	1	1	1	1	1	1	0.375762	0.375762	0.375762	1	1	0.927558	1	1	1	1
0.55616	0.594521	0.594521	0.562817	0.756086	0.620643	0.687358	0.744681	0.6951	0.692325	0.886743	0.829527	0.93342	0.80751	0.80751	0.707725	1	0.72673	0.762235	0.707725	0.889496	0.886743	1	1	0.917502	1	1	1	1	0.885945	1	0.682222	0.900144	1	1	1	1	1	1	1	0.382931	0.382931	0.382931	1	1	0.889496	1	1	1	1
0.49738	0.612994	0.612994	0.490368	0.680315	0.61183	0.666377	0.675501	0.612075	0.603807	0.915395	0.742747	0.906105	0.817177	0.817177	0.674826	1	0.750587	0.686877	0.674826	0.904385	0.915395	1	1	0.914663	1	1	1	1	0.892169	1	0.604774	0.891634	1	1	1	1	1	1	1	0.51711	0.51711	0.51711	1	1	0.904385	1	1	1	1
0.578857	0.661133	0.661133	0.589489	0.747516	0.666777	0.772055	0.768819	0.739116	0.709922	0.944594	0.827042	0.961366	0.79501	0.79501	0.801396	1	0.781219	0.744532	0.801396	0.915761	0.944594	1	1	0.939977	1	1	1	1	0.879589	1	0.603325	0.93258	1	1	1	1	1	1	1	0.559786	0.559786	0.559786	1	1	0.915761	1	1	1	1
0.200288	0.220028	0.227456	0.209067	0.289326	0.206594	0.240942	0.251931	0.221973	0.243315	0.329691	0.295437	0.362149	0.300082	0.301646	0.235746	0.287682	0.23551	0.238044	0.231124	0.353172	0.322162	0.541398	0.586138	0.544058	0.444458	0.56001	0.613485	0.55577	0.373775	0.466359	0.366045	0.516231	0.560403	0.595115	0.532006	0.568815	0.568815	0.654031	0.561581	0.12473	0.122579	0.122579	0.451401	0.445303	0.500674	0.624752	0.505251	0.599116	0.545856
0.640056	0.692879	0.692879	0.635782	0.766439	0.657704	0.722238	0.806945	0.73286	0.759952	0.918237	0.848233	0.908192	0.88232	0.88232	0.758509	1	0.827207	0.825307	0.758509	0.94167	0.918237	1	1	0.870141	1	1	1	1	0.976481	1	0.720651	0.935382	1	1	1	1	1	1	1	0.574474	0.574474	0.574474	1	1	0.94167	1	1	1	1
0.595056	0.646165	0.646165	0.593926	0.720651	0.653378	0.61996	0.730227	0.665644	0.679431	0.843412	0.776701	0.911558	0.892169	0.892169	0.694683	1	0.815625	0.79724	0.694683	0.942047	0.843412	1	1	0.736239	1	1	1	1	0.961558	1	0.717631	0.940259	1	1	1	1	1	1	1	0.501727	0.501727	0.501727	1	1	0.942047	1	1	1	1
0.576027	0.626316	0.626316	0.570524	0.70978	0.645003	0.609632	0.720291	0.648496	0.654751	0.822917	0.756843	0.900325	0.89467	0.89467	0.671864	1	0.801076	0.792946	0.671864	0.944877	0.822917	1	1	0.72957	1	1	1	1	0.953992	1	0.721517	0.93585	1	1	1	1	1	1	1	0.47826	0.47826	0.47826	1	1	0.944877	1	1	1	1
0.122187	0.129277	0.131928	0.11742	0.167345	0.141366	0.137738	0.154525	0.130003	0.130328	0.169263	0.163491	0.179084	0.149943	0.159135	0.136942	0.176806	0.147268	0.15686	0.13493	0.187758	0.165051	0.391332	0.472272	0.352678	0.380032	0.436486	0.482536	0.428656	0.208108	0.319435	0.34604	0.415156	0.43184	0.472839	0.390159	0.436486	0.436486	0.513914	0.433311	0.0843905	0.0812439	0.0812439	0.335679	0.329328	0.413913	0.509768	0.343901	0.381822	0.375611
0.569156	0.623754	0.623754	0.546894	0.727676	0.629267	0.683451	0.7403	0.689837	0.69032	0.869011	0.792946	0.931835	0.841054	0.841054	0.706028	1	0.733887	0.775692	0.706028	0.915852	0.869011	1	1	0.9412	1	1	1	1	0.916494	1	0.67882	0.880029	1	1	1	1	1	1	1	0.366924	0.366924	0.366924	1	1	0.915852	1	1	1	1
0.00480643	0.00642216	0.00734967	0.00408146	0.0151948	0.00973722	0	0.0113936	0.00746746	0.00625797	0.0171441	0.0168973	0.0123007	0.0112162	0.0161215	0.0134537	0.0364505	0.0108651	0.0113982	0.0124405	0.018043	0.0146575	0.175731	0.246203	0.204825	0.173149	0.214381	0.235134	0.214381	0.0268766	0.117373	0.114911	0.176895	0.207028	0.229191	0.162026	0.212354	0.212354	0.266922	0.209088	0.00790547	0.00834911	0.00834911	0.157426	0.151708	0.174157	0.274858	0.179946	0.212099	0.178798
0.637756	0.679091	0.679091	0.59589	0.774065	0.684203	0.748862	0.83152	0.786707	0.764908	0.906377	0.851207	0.946107	0.836775	0.836775	0.761245	1	0.741634	0.81302	0.761245	0.946391	0.906377	1	1	0.9283	1	1	1	1	0.920167	1	0.739412	0.884264	1	1	1	1	1	1	1	0.414327	0.414327	0.414327	1	1	0.946391	1	1	1	1
0.567565	0.628135	0.628135	0.535101	0.717416	0.615636	0.67267	0.7226	0.676448	0.68154	0.857529	0.774839	0.936131	0.854362	0.854362	0.689147	1	0.621201	0.661927	0.689147	0.915852	0.857529	1	1	0.946674	1	1	1	1	0.922747	1	0.685847	0.863467	1	1	1	1	1	1	1	0.311455	0.311455	0.311455	1	1	0.915852	1	1	1	1
0.472461	0.553773	0.553773	0.447535	0.616868	0.539399	0.621512	0.656784	0.600015	0.588782	0.821109	0.700543	0.913566	0.798676	0.798676	0.497231	1	0.733007	0.724481	0.497231	0.924317	0.821109	1	1	0.904928	1	1	1	1	0.907012	1	0.616252	0.875553	1	1	1	1	1	1	1	0.284592	0.284592	0.284592	1	1	0.924317	1	1	1	1
0.467994	0.533551	0.533551	0.474924	0.667644	0.546621	0.596903	0.689285	0.622258	0.630653	0.866754	0.760256	0.902759	0.779034	0.779034	0.657047	1	0.649144	0.663982	0.657047	0.87529	0.866754	1	1	0.930903	1	1	1	1	0.887098	1	0.516077	0.888252	1	1	1	1	1	1	1	0.345073	0.345073	0.345073	1	1	0.87529	1	1	1	1
0.470857	0.541074	0.541074	0.47265	0.642428	0.576316	0.662059	0.660737	0.625127	0.629959	0.855303	0.744308	0.946107	0.762616	0.762616	0.647977	1	0.661332	0.662059	0.647977	0.876779	0.855303	1	1	0.936224	1	1	1	1	0.883557	1	0.631852	0.880117	1	1	1	1	1	1	1	0.361751	0.361751	0.361751	1	1	0.876779	1	1	1	1
0.565695	0.614037	0.614037	0.567735	0.750662	0.601457	0.689699	0.758358	0.69684	0.691356	0.894581	0.824152	0.91888	0.821601	0.821601	0.737787	1	0.746769	0.763074	0.737787	0.909191	0.894581	1	1	0.916585	1	1	1	1	0.902037	1	0.576258	0.91247	1	1	1	1	1	1	1	0.409589	0.409589	0.409589	1	1	0.909191	1	1	1	1
0.604835	0.627256	0.627256	0.587899	0.802037	0.700543	0.64908	0.795567	0.703421	0.69191	0.875815	0.844509	0.884175	0.86988	0.86988	0.758282	1	0.7545	0.813182	0.758282	0.931182	0.875815	1	1	0.889318	1	1	1	1	0.915944	1	0.737787	0.905109	1	1	1	1	1	1	1	0.333104	0.333104	0.333104	1	1	0.931182	1	1	1	1
0.570981	0.631915	0.631915	0.563888	0.730008	0.637947	0.684956	0.755633	0.700613	0.705323	0.887541	0.801957	0.927187	0.83887	0.83887	0.713267	1	0.71878	0.739486	0.713267	0.915395	0.887541	1	1	0.921641	1	1	1	1	0.921548	1	0.656456	0.904023	1	1	1	1	1	1	1	0.388563	0.388563	0.388563	1	1	0.915395	1	1	1	1
0.231332	0.270929	0.270929	0.236289	0.718349	0.612381	0.263448	0.708575	0.39235	0.303431	0.901135	0.769434	0.553718	0.626128	0.626128	0.752767	1	0.683246	0.699423	0.752767	0.867188	0.901135	1	1	0.902578	1	1	1	1	0.670655	1	0.515664	0.885768	1	1	1	1	1	1	1	0.385698	0.385698	0.385698	1	1	0.867188	1	1	1	1
0.0348187	0.0429293	0.0481516	0.0283168	0.0467847	0.0356146	0.0311419	0.0407418	0.0348884	0.0381855	0.047811	0.051442	0.0414114	0.0466958	0.0671988	0.0318092	0.112287	0.0380406	0.0410814	0.032248	0.049633	0.0443386	0.298436	0.360415	0.345729	0.291504	0.330483	0.374711	0.333371	0.0932193	0.253295	0.193786	0.292439	0.344039	0.360343	0.286075	0.204743	0.204743	0.419497	0.339053	0.0307735	0.0320775	0.0320775	0.291971	0.289124	0.282042	0.396373	0.228436	0.349763	0.306603
0	0	0	0	0.00301698	0.00153581	0	0.00184791	0	0	0.00542629	0.0060385	0	0.00536532	0.00975086	0.00469386	0.0272119	0.0043967	0.00379337	0.00382499	0.00683909	0.00465692	0.148036	0.208587	0.192665	0.152605	0.183141	0.218537	0.187833	0.0136039	0.107185	0.112006	0.170999	0.1813	0.217056	0.145221	0.167931	0.167931	0.242174	0.175608	0.00368384	0.00377181	0.00377181	0.136272	0.131296	0.145628	0.25787	0.157536	0.189797	0.151601
0.642171	0.698863	0.698863	0.566998	0.784742	0.744904	0.7303	0.795647	0.734328	0.710703	0.911558	0.837612	0.922932	0.867882	0.867882	0.763303	1	0.731031	0.788834	0.763303	0.957145	0.911558	1	1	0.930438	1	1	1	1	0.926353	1	0.744457	0.8451	1	1	1	1	1	1	1	0.512016	0.512016	0.512016	1	1	0.957145	1	1	1	1
0.509819	0.567792	0.567792	0.47147	0.680655	0.598817	0.628009	0.688941	0.62145	0.626254	0.844847	0.758585	0.902037	0.82078	0.82078	0.636163	1	0.581875	0.622694	0.636163	0.907738	0.844847	1	1	0.942613	1	1	1	1	0.914754	1	0.647006	0.839457	1	1	1	1	1	1	1	0.295555	0.295555	0.295555	1	1	0.907738	1	1	1	1
0.588546	0.640376	0.640376	0.563775	0.740892	0.665311	0.705393	0.744681	0.695517	0.71177	0.886388	0.814647	0.93398	0.848487	0.848487	0.742004	1	0.70822	0.747366	0.742004	0.911649	0.886388	1	1	0.942895	1	1	1	1	0.932953	1	0.674624	0.873279	1	1	1	1	1	1	1	0.399716	0.399716	0.399716	1	1	0.911649	1	1	1	1
0.541669	0.602119	0.602119	0.51618	0.692394	0.596247	0.656324	0.682154	0.632547	0.630905	0.838786	0.754575	0.92728	0.841727	0.841727	0.648366	1	0.711699	0.718062	0.648366	0.919707	0.838786	1	1	0.904928	1	1	1	1	0.917319	1	0.654882	0.876429	1	1	1	1	1	1	1	0.335948	0.335948	0.335948	1	1	0.919707	1	1	1	1
0.450904	0.586138	0.586138	0.464776	0.619217	0.562986	0.653901	0.619836	0.565017	0.564001	0.907919	0.698444	0.911558	0.791678	0.791678	0.588487	1	0.7576	0.627005	0.588487	0.894581	0.907919	1	1	0.919891	1	1	1	1	0.892972	1	0.549855	0.922101	1	1	1	1	1	1	1	0.514891	0.514891	0.514891	1	1	0.894581	1	1	1	1
0.525503	0.585201	0.585201	0.541832	0.726876	0.614098	0.637118	0.68674	0.63521	0.653639	0.875115	0.785842	0.924964	0.829527	0.829527	0.691633	1	0.683451	0.684819	0.691633	0.871534	0.875115	1	1	0.945917	1	1	1	1	0.89682	1	0.587958	0.898616	1	1	1	1	1	1	1	0.372954	0.372954	0.372954	1	1	0.871534	1	1	1	1
0.591319	0.645842	0.645842	0.592621	0.750587	0.672401	0.649144	0.751789	0.681472	0.704406	0.889318	0.81424	0.906468	0.873716	0.873716	0.752014	1	0.759344	0.761778	0.752014	0.916952	0.889318	1	1	0.90321	1	1	1	1	0.947811	1	0.712696	0.918972	1	1	1	1	1	1	1	0.577585	0.577585	0.577585	1	1	0.916952	1	1	1	1
0.574072	0.644874	0.644874	0.570866	0.688115	0.641401	0.720507	0.761778	0.707725	0.711557	0.898436	0.799795	0.929043	0.817504	0.817504	0.704265	1	0.848148	0.809693	0.704265	0.945066	0.898436	1	1	0.90801	1	1	1	1	0.950184	1	0.733374	0.939789	1	1	1	1	1	1	1	0.499374	0.499374	0.499374	1	1	0.945066	1	1	1	1
0.557106	0.604412	0.604412	0.552501	0.761017	0.636227	0.678345	0.76018	0.693156	0.696352	0.899335	0.828946	0.911832	0.824482	0.824482	0.713195	1	0.676313	0.7213	0.713195	0.893955	0.899335	1	1	0.934634	1	1	1	1	0.898077	1	0.672536	0.886566	1	1	1	1	1	1	1	0.40918	0.40918	0.40918	1	1	0.893955	1	1	1	1
0.611586	0.648042	0.648042	0.544711	0.780906	0.65968	0.686602	0.759572	0.720291	0.744383	0.897358	0.846877	0.948285	0.851888	0.851888	0.749162	1	0.637309	0.757903	0.749162	0.893955	0.897358	1	1	0.940165	1	1	1	1	0.923855	1	0.707442	0.796204	1	1	1	1	1	1	1	0.370575	0.370575	0.370575	1	1	0.893955	1	1	1	1
0.568076	0.608049	0.608049	0.553995	0.758358	0.615759	0.65856	0.703561	0.62933	0.628198	0.887453	0.829112	0.894491	0.836273	0.836273	0.69503	1	0.702086	0.680315	0.69503	0.915944	0.887453	1	1	0.938193	1	1	1	1	0.914297	1	0.698863	0.89324	1	1	1	1	1	1	1	0.308325	0.308325	0.308325	1	1	0.915944	1	1	1	1
0.546402	0.616745	0.616745	0.538375	0.711984	0.622943	0.651681	0.728841	0.648171	0.653247	0.863898	0.765367	0.889318	0.867534	0.867534	0.646488	1	0.75813	0.75813	0.646488	0.925334	0.863898	1	1	0.89476	1	1	1	1	0.93258	1	0.700052	0.91174	1	1	1	1	1	1	1	0.363855	0.363855	0.363855	1	1	0.925334	1	1	1	1
0.581293	0.640568	0.640568	0.524243	0.740596	0.661927	0.696282	0.794772	0.729205	0.692602	0.892258	0.809693	0.917502	0.824482	0.824482	0.724553	1	0.725278	0.795329	0.724553	0.949044	0.892258	1	1	0.924317	1	1	1	1	0.901406	1	0.749312	0.855901	1	1	1	1	1	1	1	0.351762	0.351762	0.351762	1	1	0.949044	1	1	1	1
0.563662	0.611464	0.611464	0.554272	0.728768	0.638075	0.65129	0.74789	0.678548	0.676245	0.851292	0.784742	0.907284	0.855987	0.855987	0.710348	1	0.754802	0.78836	0.710348	0.924872	0.851292	1	1	0.887098	1	1	1	1	0.921733	1	0.720795	0.909464	1	1	1	1	1	1	1	0.346594	0.346594	0.346594	1	1	0.924872	1	1	1	1
0.610669	0.6558	0.6558	0.600255	0.726076	0.647912	0.652529	0.731396	0.682427	0.693156	0.840381	0.782548	0.933047	0.887808	0.887808	0.703632	1	0.751338	0.749612	0.703632	0.942047	0.840381	1	1	0.700192	1	1	1	1	0.956858	1	0.669248	0.925982	1	1	1	1	1	1	1	0.473028	0.473028	0.473028	1	1	0.942047	1	1	1	1
0.696004	0.723974	0.723974	0.712696	0.816115	0.715267	0.756994	0.798037	0.758054	0.749162	0.87075	0.83711	0.949899	0.918329	0.918329	0.777322	1	0.907738	0.894313	0.777322	0.953134	0.87075	1	1	0.870924	1	1	1	1	0.941953	1	0.821109	0.975993	1	1	1	1	1	1	1	0.647071	0.647071	0.647071	1	1	0.953134	1	1	1	1
0.648236	0.699982	0.699982	0.634638	0.791283	0.654751	0.698933	0.795249	0.728622	0.732201	0.895565	0.829361	0.916219	0.904385	0.904385	0.736534	1	0.771977	0.786943	0.736534	0.943273	0.895565	1	1	0.887808	1	1	1	1	0.947906	1	0.719427	0.923486	1	1	1	1	1	1	1	0.429214	0.429214	0.429214	1	1	0.943273	1	1	1	1
0.572696	0.632547	0.632547	0.5613	0.767359	0.697258	0.656193	0.774065	0.69378	0.696074	0.911376	0.825142	0.896282	0.850016	0.850016	0.771669	1	0.739042	0.771669	0.771669	0.911011	0.911376	1	1	0.919707	1	1	1	1	0.914023	1	0.660142	0.892883	1	1	1	1	1	1	1	0.526976	0.526976	0.526976	1	1	0.911011	1	1	1	1
0.516231	0.576373	0.576373	0.526555	0.632674	0.548208	0.598517	0.64856	0.607745	0.631031	0.796045	0.712981	0.937067	0.843749	0.843749	0.613485	1	0.711984	0.678141	0.613485	0.915761	0.796045	1	1	0.747142	1	1	1	1	0.950849	1	0.633117	0.934074	1	1	1	1	1	1	1	0.405595	0.405595	0.405595	1	1	0.915761	1	1	1	1
0.560459	0.626504	0.626504	0.507936	0.732494	0.628638	0.685436	0.751112	0.697328	0.676989	0.885414	0.792074	0.928393	0.827207	0.827207	0.524033	1	0.646488	0.712839	0.524033	0.921364	0.885414	1	1	0.923855	1	1	1	1	0.894491	1	0.64539	0.83502	1	1	1	1	1	1	1	0.29588	0.29588	0.29588	1	1	0.921364	1	1	1	1
0.276429	0.321037	0.321037	0.269227	0.725496	0.612749	0.24473	0.724481	0.465008	0.358366	0.902488	0.777089	0.64185	0.631473	0.631473	0.753746	1	0.683383	0.73125	0.753746	0.877656	0.902488	1	1	0.889052	1	1	1	1	0.67638	1	0.503234	0.85479	1	1	1	1	1	1	1	0.35991	0.35991	0.35991	1	1	0.877656	1	1	1	1
0.629456	0.688321	0.688321	0.59274	0.805494	0.708079	0.720507	0.805977	0.733227	0.732494	0.928765	0.849336	0.909737	0.878535	0.878535	0.81367	1	0.723612	0.775537	0.81367	0.92728	0.928765	1	1	0.950659	1	1	1	1	0.926353	1	0.706735	0.873192	1	1	1	1	1	1	1	0.426135	0.426135	0.426135	1	1	0.92728	1	1	1	1
0.275767	0.317556	0.317556	0.277926	0.739486	0.626504	0.259448	0.730081	0.448521	0.344177	0.891544	0.774219	0.614344	0.651877	0.651877	0.744978	1	0.725061	0.744755	0.744978	0.889407	0.891544	1	1	0.899155	1	1	1	1	0.682495	1	0.557886	0.896372	1	1	1	1	1	1	1	0.358581	0.358581	0.358581	1	1	0.889407	1	1	1	1
0.625565	0.679363	0.679363	0.639544	0.753746	0.715624	0.763914	0.766669	0.735577	0.764678	0.943367	0.868663	0.959445	0.822835	0.822835	0.762312	1	0.773678	0.739116	0.762312	0.912196	0.943367	1	1	0.930159	1	1	1	1	0.948285	1	0.698863	0.93258	1	1	1	1	1	1	1	0.510635	0.510635	0.510635	1	1	0.912196	1	1	1	1
0.453527	0.511402	0.511402	0.430503	0.724698	0.614283	0.367916	0.711628	0.581003	0.539075	0.87529	0.776235	0.816442	0.787336	0.787336	0.700333	1	0.697607	0.72325	0.700333	0.908918	0.87529	1	1	0.875553	1	1	1	1	0.843327	1	0.579668	0.862776	1	1	1	1	1	1	1	0.394712	0.394712	0.394712	1	1	0.908918	1	1	1	1
0.518301	0.593689	0.593689	0.51038	0.687289	0.555882	0.660538	0.691287	0.637437	0.625252	0.850611	0.742598	0.922101	0.828946	0.828946	0.654293	1	0.75239	0.744755	0.654293	0.913109	0.850611	1	1	0.915029	1	1	1	1	0.895655	1	0.611647	0.899155	1	1	1	1	1	1	1	0.3548	0.3548	0.3548	1	1	0.913109	1	1	1	1
0.496784	0.570011	0.570011	0.475209	0.655013	0.552501	0.608657	0.677734	0.610608	0.591023	0.821191	0.715696	0.900955	0.826133	0.826133	0.605379	1	0.725859	0.720075	0.605379	0.93258	0.821191	1	1	0.902488	1	1	1	1	0.902668	1	0.626379	0.89208	1	1	1	1	1	1	1	0.279878	0.279878	0.279878	1	1	0.93258	1	1	1	1
0.565412	0.633497	0.633497	0.520274	0.727748	0.632547	0.699353	0.7303	0.695726	0.676583	0.884264	0.789228	0.952657	0.821191	0.821191	0.716484	1	0.721444	0.772132	0.716484	0.915761	0.884264	1	1	0.904928	1	1	1	1	0.890564	1	0.655603	0.842653	1	1	1	1	1	1	1	0.449059	0.449059	0.449059	1	1	0.915761	1	1	1	1
0.553552	0.6023	0.6023	0.543405	0.767283	0.666377	0.695795	0.778645	0.729789	0.674152	0.903933	0.830772	0.937255	0.778801	0.778801	0.783488	1	0.745053	0.784585	0.783488	0.912835	0.903933	1	1	0.902488	1	1	1	1	0.843243	1	0.659482	0.896103	1	1	1	1	1	1	1	0.453482	0.453482	0.453482	1	1	0.912835	1	1	1	1
0.582748	0.646553	0.646553	0.569669	0.724843	0.638075	0.707654	0.769588	0.702015	0.702366	0.889407	0.801637	0.912196	0.849082	0.849082	0.711628	1	0.765137	0.768819	0.711628	0.938568	0.889407	1	1	0.900325	1	1	1	1	0.939037	1	0.664049	0.917502	1	1	1	1	1	1	1	0.448476	0.448476	0.448476	1	1	0.938568	1	1	1	1
0.560122	0.650444	0.650444	0.549526	0.701524	0.62569	0.6967	0.702788	0.655275	0.664049	0.867361	0.746918	0.932394	0.87494	0.87494	0.690458	1	0.687289	0.671729	0.690458	0.919247	0.867361	1	1	0.960886	1	1	1	1	0.931555	1	0.722455	0.901856	1	1	1	1	1	1	1	0.440916	0.440916	0.440916	1	1	0.919247	1	1	1	1
0.514119	0.599715	0.599715	0.482295	0.681063	0.608536	0.64908	0.704688	0.645907	0.626755	0.876779	0.751638	0.916585	0.810017	0.810017	0.698165	1	0.7226	0.729424	0.698165	0.921272	0.876779	1	1	0.924964	1	1	1	1	0.893955	1	0.661265	0.864244	1	1	1	1	1	1	1	0.461349	0.461349	0.461349	1	1	0.921272	1	1	1	1
0.512477	0.568872	0.568872	0.548757	0.717703	0.621263	0.632421	0.721733	0.65856	0.700263	0.907465	0.817504	0.91247	0.800835	0.800835	0.765061	1	0.643586	0.649534	0.765061	0.857872	0.907465	1	1	0.965799	1	1	1	1	0.912196	1	0.572696	0.918604	1	1	1	1	1	1	1	0.380831	0.380831	0.380831	1	1	0.857872	1	1	1	1
0.625377	0.675974	0.675974	0.630779	0.767283	0.682427	0.676042	0.770358	0.706381	0.719643	0.885502	0.819222	0.916952	0.891277	0.891277	0.728039	1	0.805977	0.796761	0.728039	0.934074	0.885502	1	1	0.785056	1	1	1	1	0.95161	1	0.743564	0.942141	1	1	1	1	1	1	1	0.552501	0.552501	0.552501	1	1	0.934074	1	1	1	1
0.594342	0.644745	0.644745	0.598936	0.731908	0.615266	0.691495	0.734842	0.689354	0.689837	0.845354	0.779268	0.938099	0.874153	0.874153	0.681336	1	0.819304	0.817013	0.681336	0.930066	0.845354	1	1	0.856158	1	1	1	1	0.930717	1	0.778022	0.937255	1	1	1	1	1	1	1	0.475494	0.475494	0.475494	1	1	0.930066	1	1	1	1
0.54542	0.601638	0.601638	0.533605	0.753897	0.66365	0.655079	0.762388	0.687839	0.668312	0.887719	0.804769	0.902217	0.826876	0.826876	0.737197	1	0.71398	0.75942	0.737197	0.908464	0.887719	1	1	0.929694	1	1	1	1	0.882673	1	0.606591	0.888785	1	1	1	1	1	1	1	0.426774	0.426774	0.426774	1	1	0.908464	1	1	1	1
0.505706	0.616868	0.616868	0.545801	0.690596	0.564565	0.681472	0.632231	0.591674	0.601999	0.922563	0.756313	0.93585	0.814729	0.814729	0.647135	1	0.776546	0.641145	0.647135	0.876955	0.922563	1	1	0.922747	1	1	1	1	0.892258	1	0.585259	0.946485	1	1	1	1	1	1	1	0.494207	0.494207	0.494207	1	1	0.876955	1	1	1	1
0.215326	0.252082	0.252082	0.227683	0.711699	0.579436	0.344866	0.684888	0.466452	0.294346	0.894581	0.764143	0.681063	0.493121	0.493121	0.723323	1	0.661067	0.679906	0.723323	0.839037	0.894581	1	1	0.954183	1	1	1	1	0.529459	1	0.511351	0.887187	1	1	1	1	1	1	1	0.278761	0.278761	0.278761	1	1	0.839037	1	1	1	1
0.596009	0.667444	0.667444	0.586314	0.761702	0.697886	0.736902	0.784428	0.701664	0.68393	0.924595	0.825637	0.894491	0.851888	0.851888	0.751263	1	0.828201	0.795885	0.751263	0.947337	0.924595	1	1	0.930531	1	1	1	1	0.923393	1	0.761017	0.931928	1	1	1	1	1	1	1	0.515509	0.515509	0.515509	1	1	0.947337	1	1	1	1
0.611586	0.63833	0.63833	0.568076	0.775537	0.678684	0.685162	0.759344	0.705252	0.700893	0.867621	0.831271	0.928765	0.857015	0.857015	0.706805	1	0.675569	0.745053	0.706805	0.924317	0.867621	1	1	0.930066	1	1	1	1	0.918604	1	0.701384	0.858559	1	1	1	1	1	1	1	0.31186	0.31186	0.31186	1	1	0.924317	1	1	1	1
0.605924	0.654751	0.654751	0.605319	0.734181	0.654031	0.663584	0.732787	0.688115	0.695378	0.85633	0.79247	0.939037	0.873105	0.873105	0.705182	1	0.791124	0.77919	0.705182	0.93258	0.85633	1	1	0.802198	1	1	1	1	0.942424	1	0.71634	0.931648	1	1	1	1	1	1	1	0.500224	0.500224	0.500224	1	1	0.93258	1	1	1	1
0.591082	0.670387	0.670387	0.542265	0.712625	0.599416	0.680519	0.744308	0.685093	0.708291	0.87529	0.771746	0.920443	0.891277	0.891277	0.713623	1	0.708362	0.753294	0.713623	0.933607	0.87529	1	1	0.849591	1	1	1	1	0.965219	1	0.660671	0.856501	1	1	1	1	1	1	1	0.471517	0.471517	0.471517	1	1	0.933607	1	1	1	1
0.51856	0.593689	0.593689	0.509768	0.749462	0.597919	0.66711	0.683588	0.634448	0.644616	0.914754	0.798995	0.928115	0.81636	0.81636	0.713695	1	0.637564	0.660538	0.713695	0.856586	0.914754	1	1	0.946674	1	1	1	1	0.870315	1	0.601698	0.842063	1	1	1	1	1	1	1	0.41119	0.41119	0.41119	1	1	0.856586	1	1	1	1
0.511862	0.564283	0.564283	0.486898	0.67368	0.588134	0.644681	0.710348	0.647718	0.640376	0.844509	0.766056	0.911832	0.798197	0.798197	0.649404	1	0.686534	0.720291	0.649404	0.918053	0.844509	1	1	0.879853	1	1	1	1	0.907647	1	0.64076	0.873279	1	1	1	1	1	1	1	0.317334	0.317334	0.317334	1	1	0.918053	1	1	1	1
0.233657	0.372842	0.372842	0.311299	0.480706	0.303948	0.430116	0.488605	0.429171	0.56001	0.879853	0.551397	0.878359	0.740818	0.740818	0.669315	1	0.497231	0.488703	0.669315	0.651225	0.879853	1	1	0.931276	1	1	1	1	0.849761	1	0.21466	0.867621	1	1	1	1	1	1	1	0.397524	0.397524	0.397524	1	1	0.651225	1	1	1	1
0.586724	0.664779	0.664779	0.557886	0.725206	0.617177	0.717129	0.765673	0.705675	0.704336	0.89208	0.787336	0.921641	0.862172	0.862172	0.735136	1	0.745724	0.765367	0.735136	0.937817	0.89208	1	1	0.873978	1	1	1	1	0.936037	1	0.702999	0.891723	1	1	1	1	1	1	1	0.481716	0.481716	0.481716	1	1	0.937817	1	1	1	1
0.505706	0.563268	0.563268	0.474118	0.694336	0.589547	0.663186	0.702788	0.645584	0.627821	0.875027	0.785606	0.918604	0.77608	0.77608	0.647394	1	0.677057	0.711415	0.647394	0.902939	0.875027	1	1	0.885325	1	1	1	1	0.878095	1	0.580654	0.846538	1	1	1	1	1	1	1	0.302613	0.302613	0.302613	1	1	0.902939	1	1	1	1
0.531368	0.584908	0.584908	0.530094	0.688665	0.584674	0.661927	0.716054	0.673074	0.700543	0.859246	0.780594	0.939977	0.815462	0.815462	0.722022	1	0.706805	0.748638	0.722022	0.888074	0.859246	1	1	0.926816	1	1	1	1	0.924317	1	0.63356	0.885945	1	1	1	1	1	1	1	0.399077	0.399077	0.399077	1	1	0.888074	1	1	1	1
0.563606	0.622694	0.622694	0.514376	0.712198	0.587194	0.681472	0.7213	0.663186	0.658823	0.860192	0.778567	0.919431	0.845861	0.845861	0.687358	1	0.671058	0.711628	0.687358	0.93081	0.860192	1	1	0.936131	1	1	1	1	0.924687	1	0.679159	0.849506	1	1	1	1	1	1	1	0.252133	0.252133	0.252133	1	1	0.93081	1	1	1	1
0.628198	0.665711	0.665711	0.592206	0.791916	0.654293	0.69385	0.786943	0.731542	0.714194	0.89101	0.840801	0.929601	0.859676	0.859676	0.752466	1	0.718636	0.770281	0.752466	0.934915	0.89101	1	1	0.936318	1	1	1	1	0.912744	1	0.697816	0.88135	1	1	1	1	1	1	1	0.372693	0.372693	0.372693	1	1	0.934915	1	1	1	1
0.485877	0.545201	0.545201	0.44468	0.665777	0.582807	0.567792	0.683451	0.601036	0.605803	0.809936	0.721805	0.879414	0.84358	0.84358	0.674489	1	0.655734	0.734328	0.674489	0.907375	0.809936	1	1	0.829527	1	1	1	1	0.914571	1	0.617609	0.83044	1	1	1	1	1	1	1	0.377532	0.377532	0.377532	1	1	0.907375	1	1	1	1
0.562705	0.653182	0.653182	0.555382	0.731689	0.649989	0.724988	0.719715	0.669248	0.660803	0.916494	0.789544	0.92988	0.837445	0.837445	0.712696	1	0.741411	0.704265	0.712696	0.915212	0.916494	1	1	0.964737	1	1	1	1	0.903662	1	0.670387	0.903301	1	1	1	1	1	1	1	0.501075	0.501075	0.501075	1	1	0.915212	1	1	1	1
0.619279	0.66365	0.66365	0.584499	0.788912	0.693087	0.697397	0.801637	0.7049	0.693642	0.897628	0.837612	0.879326	0.882762	0.882762	0.760864	1	0.781063	0.814647	0.760864	0.952467	0.897628	1	1	0.918053	1	1	1	1	0.937255	1	0.772209	0.898975	1	1	1	1	1	1	1	0.438893	0.438893	0.438893	1	1	0.952467	1	1	1	1
0.62569	0.64623	0.64623	0.655144	0.802519	0.675907	0.666577	0.772286	0.7213	0.76254	0.888429	0.860192	0.93398	0.876429	0.876429	0.784428	1	0.719427	0.756389	0.784428	0.888607	0.888429	1	1	0.898256	1	1	1	1	0.939413	1	0.675501	0.930438	1	1	1	1	1	1	1	0.417655	0.417655	0.417655	1	1	0.888607	1	1	1	1
0.643135	0.684956	0.684956	0.579958	0.797	0.698654	0.716484	0.817912	0.759876	0.730884	0.918788	0.86269	0.929043	0.844424	0.844424	0.759117	1	0.756011	0.826463	0.759117	0.950279	0.918788	1	1	0.93342	1	1	1	1	0.914023	1	0.746545	0.856929	1	1	1	1	1	1	1	0.361642	0.361642	0.361642	1	1	0.950279	1	1	1	1
0.544275	0.59126	0.59126	0.492924	0.681404	0.623068	0.599596	0.673209	0.615944	0.628764	0.800915	0.737271	0.914937	0.872494	0.872494	0.644101	1	0.674489	0.731982	0.644101	0.924779	0.800915	1	1	0.735503	1	1	1	1	0.944027	1	0.702015	0.837528	1	1	1	1	1	1	1	0.428356	0.428356	0.428356	1	1	0.924779	1	1	1	1
0.496089	0.561075	0.561075	0.47826	0.711984	0.615389	0.640056	0.662192	0.603264	0.598757	0.877656	0.776002	0.911011	0.799395	0.799395	0.658823	1	0.651225	0.661398	0.658823	0.877832	0.877656	1	1	0.93314	1	1	1	1	0.871273	1	0.621823	0.846284	1	1	1	1	1	1	1	0.394317	0.394317	0.394317	1	1	0.877832	1	1	1	1
0.508241	0.570695	0.570695	0.556939	0.750437	0.609388	0.654293	0.664314	0.620518	0.646812	0.906558	0.807348	0.934074	0.808075	0.808075	0.719068	1	0.664713	0.639032	0.719068	0.834018	0.906558	1	1	0.939225	1	1	1	1	0.869358	1	0.592384	0.913931	1	1	1	1	1	1	1	0.438761	0.438761	0.438761	1	1	0.834018	1	1	1	1
0.605379	0.652464	0.652464	0.582399	0.749087	0.630464	0.698444	0.769511	0.721661	0.720795	0.876867	0.813589	0.937817	0.854191	0.854191	0.716197	1	0.751338	0.794375	0.716197	0.928857	0.876867	1	1	0.943839	1	1	1	1	0.927743	1	0.709283	0.893597	1	1	1	1	1	1	1	0.371391	0.371391	0.371391	1	1	0.928857	1	1	1	1
0.56513	0.610608	0.610608	0.558389	0.756237	0.666643	0.617794	0.730957	0.651746	0.643972	0.863208	0.798916	0.891634	0.861397	0.861397	0.718277	1	0.727457	0.734989	0.718277	0.920996	0.863208	1	1	0.87459	1	1	1	1	0.91001	1	0.647783	0.91001	1	1	1	1	1	1	1	0.452666	0.452666	0.452666	1	1	0.920996	1	1	1	1
0.664248	0.7213	0.7213	0.641465	0.814729	0.707088	0.757676	0.847978	0.774142	0.775614	0.946674	0.871796	0.912926	0.883998	0.883998	0.774839	1	0.784585	0.816442	0.774839	0.944122	0.946674	1	1	0.919615	1	1	1	1	0.945917	1	0.743416	0.91174	1	1	1	1	1	1	1	0.499274	0.499274	0.499274	1	1	0.944122	1	1	1	1
0.535422	0.58048	0.58048	0.547332	0.653901	0.575739	0.570524	0.653182	0.600315	0.617547	0.752993	0.694544	0.919064	0.901315	0.901315	0.610242	1	0.772132	0.75654	0.610242	0.930624	0.752993	1	1	0.668646	1	1	1	1	0.957337	1	0.686053	0.951325	1	1	1	1	1	1	1	0.480465	0.480465	0.480465	1	1	0.930624	1	1	1	1
0.228573	0.267938	0.267938	0.23726	0.722238	0.598158	0.336048	0.692602	0.465474	0.30642	0.90683	0.7736	0.672065	0.519806	0.519806	0.740892	1	0.660935	0.679839	0.740892	0.845777	0.90683	1	1	0.943744	1	1	1	1	0.556772	1	0.524086	0.87792	1	1	1	1	1	1	1	0.305257	0.305257	0.305257	1	1	0.845777	1	1	1	1
0.525818	0.579378	0.579378	0.52043	0.720219	0.630274	0.631031	0.72673	0.67638	0.679771	0.871534	0.790966	0.930717	0.808479	0.808479	0.70321	1	0.6812	0.735283	0.70321	0.883468	0.871534	1	1	0.941106	1	1	1	1	0.887897	1	0.617609	0.874415	1	1	1	1	1	1	1	0.410861	0.410861	0.410861	1	1	0.883468	1	1	1	1
0.543568	0.594877	0.594877	0.523824	0.718062	0.625815	0.667044	0.745426	0.69274	0.685779	0.886743	0.81026	0.929322	0.795806	0.795806	0.741856	1	0.671326	0.711699	0.741856	0.907102	0.886743	1	1	0.903391	1	1	1	1	0.897987	1	0.64539	0.874153	1	1	1	1	1	1	1	0.387244	0.387244	0.387244	1	1	0.907102	1	1	1	1
0.67787	0.699563	0.699563	0.633307	0.836357	0.67787	0.74759	0.827869	0.769973	0.734034	0.906105	0.878008	0.930066	0.868229	0.868229	0.737861	1	0.809936	0.866494	0.737861	0.956093	0.906105	1	1	0.912196	1	1	1	1	0.911467	1	0.683725	0.89324	1	1	1	1	1	1	1	0.457948	0.457948	0.457948	1	1	0.956093	1	1	1	1
0.0243384	0.0312105	0.0342558	0.0249146	0.0442235	0.034345	0.0270302	0.0359725	0.0331902	0.0349268	0.0462266	0.0408193	0.0526705	0.04137	0.0542203	0.0372986	0.0870563	0.0315841	0.026772	0.0327943	0.0472501	0.0418317	0.248578	0.276872	0.269631	0.22942	0.25095	0.276512	0.269928	0.0858632	0.168284	0	0.24603	0.273405	0.298346	0.196283	0.27985	0.27985	0.309809	0.26775	0.0271033	0.0280266	0.0280266	0.197503	0.187589	0.211866	0.327817	0.211105	0.283144	0.246375
0.516438	0.567508	0.567508	0.481764	0.721805	0.624877	0.623379	0.729716	0.665511	0.657113	0.891723	0.811476	0.912014	0.782861	0.782861	0.717774	1	0.607137	0.67032	0.717774	0.891366	0.891723	1	1	0.905199	1	1	1	1	0.880117	1	0.60224	0.83152	1	1	1	1	1	1	1	0.328375	0.328375	0.328375	1	1	0.891366	1	1	1	1
0	1.36943e-07	2.93262e-07	0	0	0	7.11696e-08	5.63942e-08	4.61624e-08	8.52907e-08	2.00571e-07	0	1.32803e-07	9.85699e-08	4.51902e-07	9.94014e-08	9.41774e-07	4.45346e-08	3.50321e-08	4.66917e-08	8.33848e-08	6.5619e-08	0.00170192	0.00638886	0.00624047	0.00194285	0.00410356	0.0047839	0.00401347	1.88403e-06	0.000694304	0.000801921	0.00376616	0.00408922	0.00668827	0.00110391	0.00400825	0.00400825	0.00699752	0.00373503	1.45542e-07	1.57349e-07	1.57349e-07	0.000967205	0.000888656	0.00175357	0.0110448	0.00165724	0.00363262	0.00162183
0.635909	0.69281	0.69281	0.57138	0.779268	0.706593	0.76254	0.790255	0.755859	0.753143	0.930531	0.854106	0.956476	0.841222	0.841222	0.764525	1	0.664115	0.73308	0.764525	0.925334	0.930531	1	1	0.945917	1	1	1	1	0.922009	1	0.723974	0.831437	1	1	1	1	1	1	1	0.430417	0.430417	0.430417	1	1	0.925334	1	1	1	1
0.559171	0.625065	0.625065	0.519286	0.718421	0.62494	0.658231	0.719715	0.657113	0.644101	0.88091	0.788045	0.913018	0.833351	0.833351	0.671595	1	0.715195	0.723467	0.671595	0.93258	0.88091	1	1	0.897807	1	1	1	1	0.914114	1	0.614344	0.866061	1	1	1	1	1	1	1	0.400437	0.400437	0.400437	1	1	0.93258	1	1	1	1
0.521785	0.594699	0.594699	0.484034	0.679363	0.594105	0.658165	0.722383	0.658757	0.668112	0.863553	0.757676	0.911923	0.828698	0.828698	0.683178	1	0.600616	0.652203	0.683178	0.911285	0.863553	1	1	0.9412	1	1	1	1	0.924225	1	0.667044	0.845354	1	1	1	1	1	1	1	0.300803	0.300803	0.300803	1	1	0.911285	1	1	1	1
0.53644	0.574704	0.574704	0.522777	0.762312	0.658757	0.648236	0.762007	0.667044	0.627633	0.88391	0.825059	0.875378	0.803563	0.803563	0.709638	1	0.718133	0.743564	0.709638	0.924317	0.88391	1	1	0.881262	1	1	1	1	0.869706	1	0.673613	0.900775	1	1	1	1	1	1	1	0.27701	0.27701	0.27701	1	1	0.924317	1	1	1	1
0.578741	0.645519	0.645519	0.531687	0.723323	0.58234	0.694683	0.746993	0.704406	0.708291	0.873279	0.782939	0.94299	0.853338	0.853338	0.516438	1	0.70497	0.777867	0.516438	0.918604	0.873279	1	1	0.932301	1	1	1	1	0.92367	1	0.650704	0.843918	1	1	1	1	1	1	1	0.307187	0.307187	0.307187	1	1	0.918604	1	1	1	1
0.259214	0.298167	0.308017	0.239476	0.369132	0.328112	0.313079	0.355333	0.327358	0.293317	0.426049	0.39094	0.453029	0.408526	0.447043	0.352431	0.61996	0.334406	0.345142	0.332173	0.467152	0.435701	0.782548	0.807187	0.749462	0.769819	0.804286	0.815707	0.80493	0.52819	0.741485	0.490515	0.677125	0.797559	0.802679	0.760484	0.812532	0.812532	0.824812	0.772904	0.201171	0.206181	0.206181	0.775382	0.7736	0.725568	0.840801	0.787966	0.810746	0.77639
0.595413	0.64908	0.64908	0.535636	0.749837	0.664713	0.683246	0.768896	0.7073	0.701173	0.889941	0.81636	0.919891	0.849676	0.849676	0.708716	1	0.675366	0.744904	0.708716	0.93314	0.889941	1	1	0.9412	1	1	1	1	0.925057	1	0.682017	0.839457	1	1	1	1	1	1	1	0.295171	0.295171	0.295171	1	1	0.93314	1	1	1	1
0.0411348	0.0622809	0.0653629	0.049628	0.0849409	0.0564387	0.057671	0.0804918	0.0726211	0.0829929	0.114738	0.0842556	0.123243	0.100409	0.127633	0.0884162	0.186486	0.0729194	0.0633614	0.0832922	0.0958951	0.101266	0.377947	0.393884	0.405595	0.361064	0.369132	0.388913	0.399237	0.175626	0.289037	0	0.360307	0.413251	0.435875	0.308017	0.420883	0.420883	0.421894	0.395106	0.0623058	0.0628566	0.0628566	0.329361	0.320171	0.267643	0.446686	0.31074	0.408567	0.377607
0.267804	0.403451	0.403451	0.341195	0.537084	0.361751	0.459278	0.514582	0.456211	0.555048	0.896372	0.594996	0.886566	0.746694	0.746694	0.673545	1	0.488508	0.476161	0.673545	0.679906	0.896372	1	1	0.931462	1	1	1	1	0.827207	1	0.226933	0.866234	1	1	1	1	1	1	1	0.382931	0.382931	0.382931	1	1	0.679906	1	1	1	1
0.607077	0.640824	0.640824	0.572067	0.789228	0.716484	0.710775	0.803804	0.718421	0.695865	0.891099	0.844171	0.893776	0.853594	0.853594	0.770974	1	0.730227	0.786707	0.770974	0.942613	0.891099	1	1	0.939977	1	1	1	1	0.913018	1	0.74789	0.888252	1	1	1	1	1	1	1	0.370315	0.370315	0.370315	1	1	0.942613	1	1	1	1
0.120008	0.138359	0.150649	0.11241	0.172579	0.143661	0.140675	0.167847	0.156719	0.159757	0.146739	0.138042	0.170044	0.16696	0.203579	0.179174	0.297096	0.130459	0.141056	0.154649	0.192704	0.171495	0.54384	0.612014	0.5739	0.546074	0.589371	0.594937	0.581526	0.231842	0.483647	0.399117	0.504141	0.576546	0.588487	0.523981	0.593808	0.593808	0.632231	0.584558	0.130042	0.131047	0.131047	0.544874	0.53174	0.522464	0.646553	0.54129	0.58884	0.551894
0.507682	0.56513	0.56513	0.476542	0.6967	0.605864	0.662656	0.728549	0.664381	0.629267	0.873716	0.784899	0.911923	0.772209	0.772209	0.681608	1	0.704759	0.742079	0.681608	0.918512	0.873716	1	1	0.885325	1	1	1	1	0.869967	1	0.649794	0.862172	1	1	1	1	1	1	1	0.301405	0.301405	0.301405	1	1	0.918512	1	1	1	1
0.617115	0.681268	0.681268	0.548263	0.746993	0.706947	0.749612	0.812613	0.76254	0.735871	0.904837	0.819632	0.93838	0.840045	0.840045	0.783801	1	0.761626	0.843918	0.783801	0.955137	0.904837	1	1	0.906105	1	1	1	1	0.921733	1	0.773291	0.848572	1	1	1	1	1	1	1	0.501877	0.501877	0.501877	1	1	0.955137	1	1	1	1
0.511657	0.595294	0.595294	0.50819	0.670991	0.574647	0.671461	0.712482	0.659416	0.636036	0.858817	0.738156	0.92552	0.810341	0.810341	0.670052	1	0.721372	0.705393	0.670052	0.924225	0.858817	1	1	0.895745	1	1	1	1	0.891455	1	0.628889	0.917961	1	1	1	1	1	1	1	0.377985	0.377985	0.377985	1	1	0.924225	1	1	1	1
0.549526	0.61012	0.61012	0.520899	0.71541	0.632674	0.662788	0.736534	0.678412	0.660604	0.862949	0.777245	0.921088	0.829444	0.829444	0.674691	1	0.691702	0.727239	0.674691	0.925427	0.862949	1	1	0.921456	1	1	1	1	0.901135	1	0.662921	0.877218	1	1	1	1	1	1	1	0.383851	0.383851	0.383851	1	1	0.925427	1	1	1	1
0.567395	0.613607	0.613607	0.541398	0.7455	0.690458	0.678955	0.769819	0.714409	0.717631	0.902037	0.834102	0.928022	0.811233	0.811233	0.784664	1	0.685025	0.750437	0.784664	0.903572	0.902037	1	1	0.928672	1	1	1	1	0.907647	1	0.676515	0.862172	1	1	1	1	1	1	1	0.484131	0.484131	0.484131	1	1	0.903572	1	1	1	1
0.617238	0.661464	0.661464	0.55228	0.771823	0.698863	0.696074	0.785684	0.730665	0.695795	0.879765	0.820944	0.929973	0.850781	0.850781	0.738673	1	0.711343	0.786235	0.738673	0.950279	0.879765	1	1	0.904385	1	1	1	1	0.904928	1	0.73823	0.850271	1	1	1	1	1	1	1	0.422908	0.422908	0.422908	1	1	0.950279	1	1	1	1
0.129964	0.203885	0.212184	0.146051	0.219281	0.149928	0.234594	0.204313	0.191169	0.207941	0.333571	0.238092	0.322807	0.288893	0.327326	0.205091	0.465287	0.249001	0.180577	0.203701	0.298376	0.336519	0.68839	0.732494	0.704829	0.667577	0.701524	0.743118	0.721444	0.425156	0.627005	0.329328	0.630211	0.731616	0.731542	0.677463	0.726367	0.726367	0.754651	0.721156	0.163376	0.166493	0.166493	0.691287	0.681268	0.566091	0.757827	0.675501	0.725641	0.690458
0.46158	0.575855	0.575855	0.468603	0.652007	0.527451	0.635909	0.574187	0.522255	0.53494	0.899695	0.721156	0.909555	0.807268	0.807268	0.579668	1	0.712055	0.589076	0.579668	0.871709	0.899695	1	1	0.903301	1	1	1	1	0.892883	1	0.580654	0.884971	1	1	1	1	1	1	1	0.386896	0.386896	0.386896	1	1	0.871709	1	1	1	1
0.560122	0.626254	0.626254	0.592799	0.717416	0.674421	0.705816	0.734034	0.689147	0.742079	0.936693	0.83778	0.93885	0.810341	0.810341	0.78592	1	0.746022	0.715267	0.78592	0.878798	0.936693	1	1	0.931089	1	1	1	1	0.946296	1	0.616683	0.930066	1	1	1	1	1	1	1	0.609754	0.609754	0.609754	1	1	0.878798	1	1	1	1
0.530413	0.588428	0.588428	0.502379	0.709638	0.612994	0.658955	0.732567	0.661265	0.637055	0.868576	0.782939	0.902668	0.809531	0.809531	0.66731	1	0.723106	0.749162	0.66731	0.927094	0.868576	1	1	0.89682	1	1	1	1	0.893151	1	0.650965	0.878095	1	1	1	1	1	1	1	0.289964	0.289964	0.289964	1	1	0.927094	1	1	1	1
0.78036	0.818731	0.818731	0.764373	0.859246	0.780204	0.823164	0.890564	0.845354	0.83778	0.914754	0.871883	0.949234	0.959637	0.959637	0.83778	1	0.885768	0.911923	0.83778	0.982554	0.914754	1	1	0.951325	1	1	1	1	0.973751	1	0.832768	0.962424	1	1	1	1	1	1	1	0.684135	0.684135	0.684135	1	1	0.982554	1	1	1	1
0.227183	0.267456	0.267456	0.226366	0.733447	0.618845	0.341537	0.711415	0.477735	0.287912	0.904204	0.76805	0.671528	0.503486	0.503486	0.729935	1	0.690113	0.711984	0.729935	0.874852	0.904204	1	1	0.949329	1	1	1	1	0.52724	1	0.507327	0.871709	1	1	1	1	1	1	1	0.287509	0.287509	0.287509	1	1	0.874852	1	1	1	1
0.68674	0.731689	0.731689	0.620456	0.813508	0.751187	0.74297	0.825885	0.749912	0.752993	0.90801	0.852229	0.90801	0.922286	0.922286	0.795806	1	0.773446	0.840969	0.795806	0.962232	0.90801	1	1	0.928579	1	1	1	1	0.966185	1	0.7774	0.869358	1	1	1	1	1	1	1	0.527714	0.527714	0.527714	1	1	0.962232	1	1	1	1
0.627256	0.68901	0.68901	0.62145	0.769357	0.699493	0.77005	0.7736	0.738082	0.754349	0.914205	0.832269	0.954087	0.863898	0.863898	0.750962	1	0.741189	0.757145	0.750962	0.914388	0.914205	1	1	0.943839	1	1	1	1	0.934541	1	0.74245	0.905924	1	1	1	1	1	1	1	0.51711	0.51711	0.51711	1	1	0.914388	1	1	1	1
0.546184	0.594996	0.594996	0.503889	0.721661	0.604956	0.660671	0.716125	0.666244	0.652268	0.842485	0.773368	0.930345	0.832768	0.832768	0.677802	1	0.657507	0.729059	0.677802	0.911558	0.842485	1	1	0.902488	1	1	1	1	0.892436	1	0.672267	0.840969	1	1	1	1	1	1	1	0.323648	0.323648	0.323648	1	1	0.911558	1	1	1	1
0.521941	0.601217	0.601217	0.482729	0.680995	0.59589	0.663319	0.714981	0.647977	0.620829	0.851292	0.739042	0.906286	0.829444	0.829444	0.647977	1	0.706311	0.726658	0.647977	0.939507	0.851292	1	1	0.906105	1	1	1	1	0.900144	1	0.677057	0.868924	1	1	1	1	1	1	1	0.332971	0.332971	0.332971	1	1	0.939507	1	1	1	1
0.591792	0.673882	0.673882	0.587311	0.744681	0.69281	0.694127	0.736534	0.687152	0.674084	0.902849	0.792867	0.932953	0.858559	0.858559	0.721444	1	0.748563	0.708645	0.721444	0.931835	0.902849	1	1	0.960886	1	1	1	1	0.914114	1	0.689492	0.924779	1	1	1	1	1	1	1	0.487629	0.487629	0.487629	1	1	0.931835	1	1	1	1
0.628449	0.662523	0.662523	0.58737	0.778801	0.699633	0.7213	0.807914	0.739782	0.73374	0.901315	0.854961	0.915669	0.851633	0.851633	0.773059	1	0.729132	0.787021	0.773059	0.942613	0.901315	1	1	0.947053	1	1	1	1	0.934915	1	0.754047	0.880998	1	1	1	1	1	1	1	0.407832	0.407832	0.407832	1	1	0.942613	1	1	1	1
0.540317	0.582224	0.582224	0.506769	0.751789	0.651942	0.648625	0.766286	0.686877	0.649274	0.894402	0.830025	0.896372	0.788518	0.788518	0.706311	1	0.705675	0.759952	0.706311	0.920996	0.894402	1	1	0.930345	1	1	1	1	0.870576	1	0.607988	0.863812	1	1	1	1	1	1	1	0.338714	0.338714	0.338714	1	1	0.920996	1	1	1	1
0.564057	0.61996	0.61996	0.546074	0.763227	0.699003	0.6827	0.771977	0.677057	0.667911	0.90801	0.826133	0.877042	0.842316	0.842316	0.763838	1	0.725423	0.745798	0.763838	0.924225	0.90801	1	1	0.944122	1	1	1	1	0.91174	1	0.664248	0.89476	1	1	1	1	1	1	1	0.418533	0.418533	0.418533	1	1	0.924225	1	1	1	1
0.512067	0.552335	0.552335	0.518197	0.710703	0.582923	0.591023	0.679159	0.604412	0.624315	0.836357	0.775382	0.889941	0.838199	0.838199	0.608171	1	0.638202	0.653378	0.608171	0.885325	0.836357	1	1	0.848827	1	1	1	1	0.91448	1	0.62027	0.895924	1	1	1	1	1	1	1	0.26955	0.26955	0.26955	1	1	0.885325	1	1	1	1
0.507377	0.576258	0.576258	0.486023	0.676989	0.565921	0.615759	0.729205	0.668178	0.683725	0.876692	0.7719	0.91631	0.802358	0.802358	0.709213	1	0.667911	0.725568	0.709213	0.894044	0.876692	1	1	0.916769	1	1	1	1	0.914846	1	0.571895	0.856415	1	1	1	1	1	1	1	0.365862	0.365862	0.365862	1	1	0.894044	1	1	1	1
0.534139	0.636291	0.636291	0.537944	0.721156	0.6432	0.696422	0.717703	0.667177	0.658691	0.907012	0.761397	0.929601	0.840045	0.840045	0.748488	1	0.761017	0.740892	0.748488	0.898346	0.907012	1	1	0.960693	1	1	1	1	0.88692	1	0.649144	0.904747	1	1	1	1	1	1	1	0.573613	0.573613	0.573613	1	1	0.898346	1	1	1	1
0.655472	0.702507	0.702507	0.647394	0.811233	0.744308	0.768204	0.812126	0.751263	0.740152	0.925242	0.863294	0.925057	0.871709	0.871709	0.795806	1	0.819632	0.821601	0.795806	0.941576	0.925242	1	1	0.930624	1	1	1	1	0.927651	1	0.757903	0.929973	1	1	1	1	1	1	1	0.54991	0.54991	0.54991	1	1	0.941576	1	1	1	1
0.536977	0.595651	0.595651	0.542482	0.666977	0.576777	0.588428	0.68674	0.630085	0.649729	0.790176	0.71234	0.917502	0.890653	0.890653	0.680723	1	0.720507	0.728404	0.680723	0.92247	0.790176	1	1	0.622632	1	1	1	1	0.951229	1	0.64185	0.931928	1	1	1	1	1	1	1	0.484325	0.484325	0.484325	1	1	0.92247	1	1	1	1
0.700122	0.744011	0.744011	0.661596	0.819386	0.760256	0.780126	0.832019	0.796363	0.807671	0.9445	0.888785	0.957145	0.877218	0.877218	0.793501	1	0.789702	0.836357	0.793501	0.938193	0.9445	1	1	0.951229	1	1	1	1	0.951515	1	0.780672	0.886566	1	1	1	1	1	1	1	0.491055	0.491055	0.491055	1	1	0.938193	1	1	1	1
0.493368	0.562424	0.562424	0.48544	0.66365	0.574589	0.596844	0.678412	0.598817	0.59458	0.825307	0.723974	0.882673	0.838283	0.838283	0.638969	1	0.707017	0.696352	0.638969	0.920996	0.825307	1	1	0.872755	1	1	1	1	0.91448	1	0.649859	0.906196	1	1	1	1	1	1	1	0.328605	0.328605	0.328605	1	1	0.920996	1	1	1	1
0.659219	0.699842	0.699842	0.6023	0.777867	0.72354	0.753369	0.82037	0.770589	0.766822	0.911923	0.858988	0.939319	0.858044	0.858044	0.794931	1	0.712625	0.77391	0.794931	0.952181	0.911923	1	1	0.935289	1	1	1	1	0.947527	1	0.762007	0.869967	1	1	1	1	1	1	1	0.412013	0.412013	0.412013	1	1	0.952181	1	1	1	1
0.665245	0.724481	0.724481	0.613791	0.76018	0.715052	0.764373	0.808318	0.763609	0.762007	0.90529	0.831271	0.944689	0.879238	0.879238	0.7774	1	0.804125	0.838283	0.7774	0.963483	0.90529	1	1	0.913292	1	1	1	1	0.961462	1	0.763227	0.888963	1	1	1	1	1	1	1	0.527187	0.527187	0.527187	1	1	0.963483	1	1	1	1
0.564508	0.613546	0.613546	0.567622	0.711913	0.663451	0.694961	0.772672	0.719859	0.718996	0.889318	0.81824	0.931648	0.802198	0.802198	0.756313	1	0.774916	0.785763	0.756313	0.923116	0.889318	1	1	0.946296	1	1	1	1	0.922009	1	0.693711	0.928207	1	1	1	1	1	1	1	0.482391	0.482391	0.482391	1	1	0.923116	1	1	1	1
0.29411	0.339935	0.339935	0.294316	0.730373	0.669382	0.377532	0.730811	0.513862	0.384889	0.943367	0.816197	0.703139	0.586079	0.586079	0.765826	1	0.720219	0.729205	0.765826	0.874415	0.943367	1	1	0.946107	1	1	1	1	0.654948	1	0.568929	0.875027	1	1	1	1	1	1	1	0.405717	0.405717	0.405717	1	1	0.874415	1	1	1	1
0.512938	0.570125	0.570125	0.527292	0.679974	0.618783	0.596784	0.692325	0.613791	0.636227	0.830274	0.746993	0.886566	0.854875	0.854875	0.641145	1	0.648171	0.640504	0.641145	0.906014	0.830274	1	1	0.937067	1	1	1	1	0.939131	1	0.630022	0.931369	1	1	1	1	1	1	1	0.388369	0.388369	0.388369	1	1	0.906014	1	1	1	1
0.622819	0.669048	0.669048	0.617547	0.784272	0.724336	0.704759	0.750962	0.684477	0.666643	0.883292	0.822259	0.911467	0.878622	0.878622	0.734401	1	0.80856	0.774994	0.734401	0.945823	0.883292	1	1	0.966572	1	1	1	1	0.92118	1	0.758358	0.937817	1	1	1	1	1	1	1	0.461718	0.461718	0.461718	1	1	0.945823	1	1	1	1
0.637182	0.696631	0.696631	0.598637	0.753821	0.697955	0.732494	0.793263	0.750587	0.738821	0.895565	0.81914	0.946201	0.862949	0.862949	0.751413	1	0.76399	0.79366	0.751413	0.952657	0.895565	1	1	0.919891	1	1	1	1	0.937724	1	0.751263	0.895028	1	1	1	1	1	1	1	0.470434	0.470434	0.470434	1	1	0.952657	1	1	1	1
0.562367	0.627131	0.627131	0.553773	0.734768	0.633687	0.632168	0.728112	0.660671	0.657638	0.877569	0.786943	0.907375	0.855559	0.855559	0.702858	1	0.736239	0.732055	0.702858	0.920535	0.877569	1	1	0.870924	1	1	1	1	0.91631	1	0.633814	0.906468	1	1	1	1	1	1	1	0.413913	0.413913	0.413913	1	1	0.920535	1	1	1	1
0.530254	0.587311	0.587311	0.510329	0.716197	0.635718	0.68839	0.743787	0.674691	0.646488	0.892526	0.805816	0.907102	0.785999	0.785999	0.697118	1	0.710632	0.722383	0.697118	0.922932	0.892526	1	1	0.914937	1	1	1	1	0.884352	1	0.629959	0.888252	1	1	1	1	1	1	1	0.260931	0.260931	0.260931	1	1	0.922932	1	1	1	1
0.441711	0.522516	0.522516	0.454708	0.707442	0.537192	0.531421	0.687495	0.598697	0.601397	0.871534	0.736755	0.870837	0.814892	0.814892	0.723974	1	0.630905	0.677328	0.723974	0.844847	0.871534	1	1	0.87197	1	1	1	1	0.848657	1	0.501777	0.869706	1	1	1	1	1	1	1	0.361859	0.361859	0.361859	1	1	0.844847	1	1	1	1
0.537891	0.586842	0.586842	0.562086	0.718636	0.600436	0.665511	0.725423	0.685573	0.73543	0.890742	0.816442	0.945066	0.811314	0.811314	0.756616	1	0.691218	0.729643	0.756616	0.859246	0.890742	1	1	0.945256	1	1	1	1	0.921733	1	0.595234	0.897897	1	1	1	1	1	1	1	0.419664	0.419664	0.419664	1	1	0.859246	1	1	1	1
0.548318	0.603144	0.603144	0.541669	0.734254	0.565695	0.66878	0.72354	0.673411	0.683315	0.870141	0.791045	0.930717	0.837528	0.837528	0.687633	1	0.672401	0.715767	0.687633	0.889229	0.870141	1	1	0.909737	1	1	1	1	0.902307	1	0.625252	0.878447	1	1	1	1	1	1	1	0.321872	0.321872	0.321872	1	1	0.889229	1	1	1	1
0.561637	0.627821	0.627821	0.540209	0.744085	0.59774	0.699493	0.756767	0.702999	0.680179	0.884794	0.79152	0.92895	0.833518	0.833518	0.689216	1	0.704547	0.746022	0.689216	0.916402	0.884794	1	1	0.903301	1	1	1	1	0.886654	1	0.62494	0.881439	1	1	1	1	1	1	1	0.337564	0.337564	0.337564	1	1	0.916402	1	1	1	1
0.491792	0.563662	0.563662	0.478883	0.662523	0.612871	0.674489	0.694544	0.645003	0.621077	0.89199	0.778256	0.928672	0.746843	0.746843	0.669784	1	0.699563	0.673882	0.669784	0.911102	0.89199	1	1	0.893865	1	1	1	1	0.877306	1	0.584616	0.887187	1	1	1	1	1	1	1	0.35544	0.35544	0.35544	1	1	0.911102	1	1	1	1
0.482777	0.535851	0.535851	0.463152	0.696491	0.59458	0.548812	0.708008	0.61866	0.601698	0.827538	0.745575	0.873803	0.820534	0.820534	0.699003	1	0.638649	0.698305	0.699003	0.90312	0.827538	1	1	0.813508	1	1	1	1	0.878359	1	0.570353	0.866407	1	1	1	1	1	1	1	0.391606	0.391606	0.391606	1	1	0.90312	1	1	1	1
0.606955	0.649404	0.649404	0.600375	0.743341	0.683588	0.641465	0.733961	0.664912	0.675299	0.849506	0.793978	0.905924	0.895745	0.895745	0.699143	1	0.80638	0.79366	0.699143	0.942047	0.849506	1	1	0.794851	1	1	1	1	0.956763	1	0.775149	0.931835	1	1	1	1	1	1	1	0.540209	0.540209	0.540209	1	1	0.942047	1	1	1	1
0.598637	0.646812	0.646812	0.569954	0.763456	0.632611	0.672872	0.782939	0.715911	0.704054	0.885768	0.819796	0.914388	0.855217	0.855217	0.742673	1	0.729278	0.776468	0.742673	0.933793	0.885768	1	1	0.933513	1	1	1	1	0.918329	1	0.685573	0.889052	1	1	1	1	1	1	1	0.394514	0.394514	0.394514	1	1	0.933793	1	1	1	1
0.607441	0.635655	0.635655	0.576777	0.753218	0.677802	0.692671	0.779346	0.716842	0.700052	0.866754	0.828283	0.919799	0.841474	0.841474	0.731323	1	0.740596	0.781141	0.731323	0.947527	0.866754	1	1	0.891188	1	1	1	1	0.925334	1	0.727312	0.899695	1	1	1	1	1	1	1	0.406448	0.406448	0.406448	1	1	0.947527	1	1	1	1
0.681677	0.691495	0.691495	0.622507	0.850526	0.709142	0.74759	0.807429	0.772982	0.746321	0.897897	0.885148	0.957337	0.863898	0.863898	0.743862	1	0.731542	0.830772	0.743862	0.931182	0.897897	1	1	0.940165	1	1	1	1	0.899065	1	0.78036	0.850356	1	1	1	1	1	1	1	0.39673	0.39673	0.39673	1	1	0.931182	1	1	1	1
0.278176	0.412714	0.412714	0.356294	0.565582	0.389847	0.455345	0.579031	0.482825	0.597501	0.911285	0.614221	0.833851	0.786707	0.786707	0.774297	1	0.535315	0.557162	0.774297	0.690389	0.911285	1	1	0.946201	1	1	1	1	0.854362	1	0.266042	0.884264	1	1	1	1	1	1	1	0.405473	0.405473	0.405473	1	1	0.690389	1	1	1	1
0.564396	0.625753	0.625753	0.55013	0.761245	0.633244	0.668245	0.750737	0.691287	0.68571	0.905562	0.816768	0.920811	0.832935	0.832935	0.725859	1	0.68393	0.716627	0.725859	0.900955	0.905562	1	1	0.920627	1	1	1	1	0.893687	1	0.612933	0.878183	1	1	1	1	1	1	1	0.375987	0.375987	0.375987	1	1	0.900955	1	1	1	1
0.605319	0.678209	0.678209	0.593808	0.775925	0.669516	0.710348	0.751789	0.670186	0.671528	0.922747	0.823576	0.891455	0.882232	0.882232	0.715911	1	0.7719	0.734034	0.715911	0.934541	0.922747	1	1	0.938662	1	1	1	1	0.936412	1	0.68229	0.916769	1	1	1	1	1	1	1	0.375574	0.375574	0.375574	1	1	0.934541	1	1	1	1
0.642171	0.693988	0.693988	0.592325	0.799395	0.700893	0.759496	0.821848	0.745127	0.710775	0.91842	0.849846	0.906649	0.864763	0.864763	0.786628	1	0.802037	0.837696	0.786628	0.963773	0.91842	1	1	0.907919	1	1	1	1	0.919339	1	0.783488	0.888963	1	1	1	1	1	1	1	0.44673	0.44673	0.44673	1	1	0.963773	1	1	1	1
0.479697	0.521368	0.521368	0.470387	0.685847	0.579494	0.544929	0.684135	0.613976	0.608171	0.81996	0.754425	0.897448	0.798756	0.798756	0.681063	1	0.656915	0.710419	0.681063	0.887009	0.81996	1	1	0.872319	1	1	1	1	0.878622	1	0.590846	0.869793	1	1	1	1	1	1	1	0.377419	0.377419	0.377419	1	1	0.887009	1	1	1	1
0.590432	0.641145	0.641145	0.581526	0.782	0.67882	0.710206	0.772363	0.713909	0.693156	0.904747	0.833185	0.924317	0.835855	0.835855	0.753821	1	0.751187	0.77391	0.753821	0.917227	0.904747	1	1	0.922101	1	1	1	1	0.890564	1	0.643393	0.903391	1	1	1	1	1	1	1	0.462042	0.462042	0.462042	1	1	0.917227	1	1	1	1
0.589724	0.627633	0.627633	0.561075	0.807429	0.69274	0.662788	0.793105	0.687839	0.672603	0.904928	0.850271	0.867274	0.861741	0.861741	0.750812	1	0.712055	0.761626	0.750812	0.928022	0.904928	1	1	0.920719	1	1	1	1	0.907465	1	0.671326	0.882938	1	1	1	1	1	1	1	0.376213	0.376213	0.376213	1	1	0.928022	1	1	1	1
0.561749	0.601938	0.601938	0.524505	0.753595	0.669516	0.639288	0.728039	0.665777	0.652725	0.868316	0.810341	0.91448	0.831354	0.831354	0.712055	1	0.662987	0.716054	0.712055	0.911832	0.868316	1	1	0.925427	1	1	1	1	0.893955	1	0.652333	0.851377	1	1	1	1	1	1	1	0.384428	0.384428	0.384428	1	1	0.911832	1	1	1	1
0.513092	0.565243	0.565243	0.500924	0.723106	0.606531	0.62688	0.703069	0.620953	0.59774	0.862862	0.783253	0.883203	0.811882	0.811882	0.650314	1	0.723178	0.723178	0.650314	0.913566	0.862862	1	1	0.896641	1	1	1	1	0.879414	1	0.624003	0.891901	1	1	1	1	1	1	1	0.316478	0.316478	0.316478	1	1	0.913566	1	1	1	1
0.596128	0.64623	0.64623	0.549526	0.778022	0.641465	0.652137	0.777167	0.713481	0.714194	0.890475	0.821437	0.918053	0.865715	0.865715	0.753068	1	0.669583	0.760332	0.753068	0.913109	0.890475	1	1	0.869358	1	1	1	1	0.914023	1	0.662126	0.841727	1	1	1	1	1	1	1	0.406204	0.406204	0.406204	1	1	0.913109	1	1	1	1
0.635655	0.691425	0.691425	0.566431	0.754349	0.715911	0.735724	0.785684	0.751037	0.787572	0.914846	0.841054	0.955902	0.862345	0.862345	0.805896	1	0.69503	0.796841	0.805896	0.91686	0.914846	1	1	0.937536	1	1	1	1	0.961462	1	0.710561	0.817013	1	1	1	1	1	1	1	0.536762	0.536762	0.536762	1	1	0.91686	1	1	1	1
0.475114	0.609998	0.609998	0.479458	0.672939	0.594223	0.655668	0.640504	0.569897	0.541398	0.930252	0.724553	0.889763	0.80638	0.80638	0.624877	1	0.811314	0.662722	0.624877	0.913931	0.930252	1	1	0.938193	1	1	1	1	0.868229	1	0.59756	0.922286	1	1	1	1	1	1	1	0.532059	0.532059	0.532059	1	1	0.913931	1	1	1	1
0.577527	0.615328	0.615328	0.568417	0.766516	0.664779	0.696631	0.776546	0.709638	0.690734	0.883292	0.829029	0.91384	0.828283	0.828283	0.729935	1	0.756918	0.798197	0.729935	0.920351	0.883292	1	1	0.941388	1	1	1	1	0.895834	1	0.692117	0.905833	1	1	1	1	1	1	1	0.352925	0.352925	0.352925	1	1	0.920351	1	1	1	1
0.509462	0.582399	0.582399	0.510533	0.691495	0.589842	0.663319	0.719571	0.667177	0.656784	0.871273	0.762159	0.927187	0.802439	0.802439	0.713552	1	0.670991	0.685093	0.713552	0.898436	0.871273	1	1	0.927094	1	1	1	1	0.884441	1	0.600496	0.900325	1	1	1	1	1	1	1	0.371317	0.371317	0.371317	1	1	0.898436	1	1	1	1
0.488508	0.561356	0.561356	0.448745	0.722527	0.617732	0.615636	0.696979	0.614836	0.604109	0.900595	0.783723	0.882144	0.800035	0.800035	0.699842	1	0.629707	0.68011	0.699842	0.883203	0.900595	1	1	0.926909	1	1	1	1	0.867795	1	0.499724	0.811314	1	1	1	1	1	1	1	0.386509	0.386509	0.386509	1	1	0.883203	1	1	1	1
0.556438	0.596307	0.596307	0.554216	0.75352	0.665511	0.64185	0.744383	0.666577	0.645455	0.859504	0.802037	0.895476	0.839541	0.839541	0.702086	1	0.713481	0.728476	0.702086	0.922839	0.859504	1	1	0.882232	1	1	1	1	0.893597	1	0.698444	0.919155	1	1	1	1	1	1	1	0.363891	0.363891	0.363891	1	1	0.922839	1	1	1	1
0.33726	0.449419	0.449419	0.382701	0.608414	0.476113	0.504746	0.624752	0.541074	0.586138	0.91174	0.684203	0.866061	0.740448	0.740448	0.73993	1	0.59589	0.609023	0.73993	0.768665	0.91174	1	1	0.91448	1	1	1	1	0.832685	1	0.353738	0.872232	1	1	1	1	1	1	1	0.420252	0.420252	0.420252	1	1	0.768665	1	1	1	1
0.635273	0.674489	0.674489	0.610364	0.810909	0.722383	0.711272	0.825967	0.736681	0.7303	0.923763	0.870054	0.891901	0.869706	0.869706	0.789781	1	0.753444	0.791362	0.789781	0.941294	0.923763	1	1	0.948854	1	1	1	1	0.93314	1	0.743936	0.904385	1	1	1	1	1	1	1	0.379652	0.379652	0.379652	1	1	0.941294	1	1	1	1
0.563324	0.634638	0.634638	0.548757	0.725859	0.644552	0.70822	0.743787	0.698025	0.686534	0.888429	0.788597	0.938474	0.830108	0.830108	0.726076	1	0.689492	0.704759	0.726076	0.916952	0.888429	1	1	0.938099	1	1	1	1	0.901856	1	0.671259	0.89324	1	1	1	1	1	1	1	0.416154	0.416154	0.416154	1	1	0.916952	1	1	1	1
0.497331	0.549031	0.549031	0.47826	0.670857	0.558724	0.587488	0.690113	0.625753	0.661398	0.850611	0.770512	0.90674	0.809369	0.809369	0.68571	1	0.599655	0.654031	0.68571	0.879502	0.850611	1	1	0.93838	1	1	1	1	0.929601	1	0.602059	0.845777	1	1	1	1	1	1	1	0.270198	0.270198	0.270198	1	1	0.879502	1	1	1	1
0.56203	0.648755	0.648755	0.553829	0.724481	0.646424	0.736019	0.716412	0.671796	0.659548	0.912561	0.790571	0.937724	0.825885	0.825885	0.705393	1	0.733594	0.693572	0.705393	0.917961	0.912561	1	1	0.943933	1	1	1	1	0.901225	1	0.654162	0.904566	1	1	1	1	1	1	1	0.481668	0.481668	0.481668	1	1	0.917961	1	1	1	1
0.139345	0.152819	0.161427	0.138387	0.194252	0.145788	0.150439	0.176771	0.154324	0.161185	0.216514	0.198117	0.205317	0.174279	0.180252	0.169568	0.193148	0.152011	0.164425	0.169196	0.201332	0.198255	0.431797	0.4913	0.428956	0.396968	0.449419	0.452485	0.448342	0.25818	0.341981	0.251453	0.416237	0.43806	0.461026	0.371688	0.280439	0.280439	0.496039	0.443437	0.103872	0.100199	0.100199	0.323874	0.312829	0.41682	0.515252	0.298525	0.442064	0.428185
0.717918	0.747217	0.747217	0.695517	0.897987	0.794613	0.755859	0.862086	0.784978	0.778801	0.952943	0.915578	0.910556	0.915395	0.915395	0.883203	1	0.77997	0.822999	0.883203	0.940729	0.952943	1	1	0.97531	1	1	1	1	0.933327	1	0.772209	0.911376	1	1	1	1	1	1	1	0.531262	0.531262	0.531262	1	1	0.940729	1	1	1	1
0.606227	0.649404	0.649404	0.600796	0.753294	0.651095	0.663518	0.750737	0.695308	0.668379	0.838031	0.782313	0.926168	0.880029	0.880029	0.658165	1	0.816768	0.816768	0.658165	0.950754	0.838031	1	1	0.867448	1	1	1	1	0.913931	1	0.719355	0.942236	1	1	1	1	1	1	1	0.45914	0.45914	0.45914	1	1	0.950754	1	1	1	1
0.219172	0.257303	0.257303	0.228802	0.697328	0.580538	0.339935	0.684067	0.464218	0.29526	0.888163	0.75654	0.678616	0.500274	0.500274	0.708716	1	0.669382	0.678209	0.708716	0.853338	0.888163	1	1	0.938662	1	1	1	1	0.542754	1	0.528982	0.890831	1	1	1	1	1	1	1	0.291097	0.291097	0.291097	1	1	0.853338	1	1	1	1
0.574417	0.618783	0.618783	0.548428	0.738895	0.656521	0.650834	0.750962	0.669449	0.66458	0.85813	0.796602	0.891455	0.863035	0.863035	0.696561	1	0.720795	0.752089	0.696561	0.937255	0.85813	1	1	0.91001	1	1	1	1	0.930438	1	0.695865	0.894849	1	1	1	1	1	1	1	0.389263	0.389263	0.389263	1	1	0.937255	1	1	1	1
0.475114	0.544983	0.544983	0.47559	0.674017	0.581409	0.588428	0.690872	0.626817	0.645649	0.869184	0.757751	0.907284	0.795726	0.795726	0.704054	1	0.622009	0.654817	0.704054	0.868489	0.869184	1	1	0.913657	1	1	1	1	0.894581	1	0.552446	0.869358	1	1	1	1	1	1	1	0.33753	0.33753	0.33753	1	1	0.868489	1	1	1	1
0.565356	0.618969	0.618969	0.535904	0.760028	0.635591	0.67368	0.750737	0.69184	0.674354	0.897807	0.820042	0.921548	0.822094	0.822094	0.725931	1	0.689354	0.734328	0.725931	0.91001	0.897807	1	1	0.89673	1	1	1	1	0.887009	1	0.640568	0.862604	1	1	1	1	1	1	1	0.366961	0.366961	0.366961	1	1	0.91001	1	1	1	1
0.216492	0.256507	0.256507	0.225734	0.69184	0.574072	0.328769	0.680315	0.45113	0.29008	0.878008	0.74104	0.66312	0.514274	0.514274	0.716484	1	0.668513	0.676921	0.716484	0.856672	0.878008	1	1	0.920259	1	1	1	1	0.550846	1	0.534673	0.89324	1	1	1	1	1	1	1	0.289384	0.289384	0.289384	1	1	0.856672	1	1	1	1
0.541236	0.599176	0.599176	0.518819	0.697955	0.625065	0.662987	0.71634	0.661398	0.663053	0.876955	0.792154	0.923301	0.808479	0.808479	0.682768	1	0.735577	0.748189	0.682768	0.915303	0.876955	1	1	0.923763	1	1	1	1	0.917594	1	0.655079	0.877393	1	1	1	1	1	1	1	0.433528	0.433528	0.433528	1	1	0.915303	1	1	1	1
0.621636	0.660935	0.660935	0.588193	0.767283	0.705323	0.737861	0.782939	0.725351	0.714909	0.898526	0.8451	0.926446	0.842906	0.842906	0.743936	1	0.748937	0.777322	0.743936	0.941953	0.898526	1	1	0.951705	1	1	1	1	0.928393	1	0.687014	0.891277	1	1	1	1	1	1	1	0.388136	0.388136	0.388136	1	1	0.941953	1	1	1	1
0.594223	0.653901	0.653901	0.569783	0.740152	0.66458	0.707442	0.799315	0.751563	0.779112	0.939695	0.853935	0.940259	0.815462	0.815462	0.828863	1	0.742524	0.799715	0.828863	0.907556	0.939695	1	1	0.92988	1	1	1	1	0.940823	1	0.647071	0.870228	1	1	1	1	1	1	1	0.511504	0.511504	0.511504	1	1	0.907556	1	1	1	1
0.478117	0.551397	0.551397	0.45113	0.700403	0.600616	0.572753	0.665844	0.582748	0.600195	0.864763	0.749837	0.875202	0.837194	0.837194	0.696979	1	0.620394	0.668513	0.696979	0.870228	0.864763	1	1	0.938568	1	1	1	1	0.896282	1	0.536977	0.821109	1	1	1	1	1	1	1	0.387709	0.387709	0.387709	1	1	0.870228	1	1	1	1
0.548044	0.61866	0.61866	0.467854	0.68011	0.639352	0.698863	0.728622	0.679499	0.6368	0.840633	0.744681	0.93258	0.821848	0.821848	0.633434	1	0.685985	0.755406	0.633434	0.960213	0.840633	1	1	0.905743	1	1	1	1	0.899874	1	0.72354	0.819714	1	1	1	1	1	1	1	0.34875	0.34875	0.34875	1	1	0.960213	1	1	1	1
0.459783	0.553939	0.553939	0.433788	0.681677	0.556326	0.598697	0.695865	0.621885	0.627758	0.905833	0.751864	0.893687	0.791362	0.791362	0.738008	1	0.611097	0.665511	0.738008	0.864676	0.905833	1	1	0.937067	1	1	1	1	0.872843	1	0.493565	0.815789	1	1	1	1	1	1	1	0.377004	0.377004	0.377004	1	1	0.864676	1	1	1	1
0.081488	0.0934901	0.0988255	0.0777233	0.122518	0.102571	0.0987761	0.115487	0.096646	0.0990629	0.124108	0.115568	0.132166	0.107378	0.113166	0.107722	0.138539	0.0855204	0.0910907	0.10254	0.123107	0.120585	0.3269	0.383928	0.375536	0.298944	0.345314	0.258619	0.346213	0.174261	0.235746	0.243875	0.308572	0.349483	0.378099	0.188983	0.270279	0.270279	0.272995	0.33726	0.0553267	0.0560562	0.0560562	0.264742	0.253472	0.319947	0.427073	0.23124	0.369317	0.31311
0.47336	0.521107	0.521107	0.469306	0.664181	0.560795	0.565978	0.659548	0.602059	0.585494	0.818567	0.743564	0.912835	0.778334	0.778334	0.619898	1	0.712981	0.721733	0.619898	0.896013	0.818567	1	1	0.87915	1	1	1	1	0.87136	1	0.559563	0.888341	1	1	1	1	1	1	1	0.36869	0.36869	0.36869	1	1	0.896013	1	1	1	1
0.571895	0.639672	0.639672	0.557831	0.74647	0.618598	0.681472	0.752917	0.683861	0.67787	0.894313	0.799555	0.908282	0.853679	0.853679	0.690182	1	0.749687	0.760408	0.690182	0.92247	0.894313	1	1	0.917961	1	1	1	1	0.914388	1	0.658494	0.899784	1	1	1	1	1	1	1	0.361498	0.361498	0.361498	1	1	0.92247	1	1	1	1
0.441799	0.497281	0.497281	0.44428	0.538429	0.482632	0.501526	0.573441	0.533872	0.545911	0.669717	0.594996	0.930996	0.859074	0.859074	0.530466	1	0.692117	0.683725	0.530466	0.928393	0.669717	1	1	0.728841	1	1	1	1	0.949329	1	0.608536	0.933607	1	1	1	1	1	1	1	0.405838	0.405838	0.405838	1	1	0.928393	1	1	1	1
0.578625	0.623504	0.623504	0.552335	0.70328	0.629141	0.613914	0.711201	0.64908	0.659351	0.817585	0.758737	0.912653	0.887009	0.887009	0.65462	1	0.778178	0.799075	0.65462	0.942047	0.817585	1	1	0.661596	1	1	1	1	0.956954	1	0.730081	0.899245	1	1	1	1	1	1	1	0.450724	0.450724	0.450724	1	1	0.942047	1	1	1	1
0.257483	0.295851	0.295851	0.26453	0.745202	0.628324	0.353137	0.713053	0.484955	0.330847	0.906377	0.788834	0.68011	0.55616	0.55616	0.765826	1	0.657047	0.675637	0.765826	0.862949	0.906377	1	1	0.957528	1	1	1	1	0.588723	1	0.52043	0.886566	1	1	1	1	1	1	1	0.312266	0.312266	0.312266	1	1	0.862949	1	1	1	1
0.485828	0.588899	0.588899	0.471093	0.639416	0.572238	0.631852	0.651486	0.583681	0.595353	0.872145	0.719499	0.895924	0.826546	0.826546	0.623754	1	0.734107	0.680179	0.623754	0.911832	0.872145	1	1	0.887719	1	1	1	1	0.930066	1	0.600976	0.884175	1	1	1	1	1	1	1	0.49748	0.49748	0.49748	1	1	0.911832	1	1	1	1
0.504141	0.576488	0.576488	0.484664	0.674152	0.563606	0.647006	0.697886	0.638969	0.647071	0.863121	0.754802	0.915578	0.812288	0.812288	0.648431	1	0.666777	0.695308	0.648431	0.898077	0.863121	1	1	0.93314	1	1	1	1	0.909464	1	0.634638	0.86338	1	1	1	1	1	1	1	0.346248	0.346248	0.346248	1	1	0.898077	1	1	1	1
0.565243	0.619712	0.619712	0.548537	0.727312	0.653966	0.623754	0.735209	0.650314	0.657902	0.879414	0.802118	0.884529	0.854875	0.854875	0.688252	1	0.770897	0.764678	0.688252	0.931928	0.879414	1	1	0.842906	1	1	1	1	0.942801	1	0.672267	0.904385	1	1	1	1	1	1	1	0.493467	0.493467	0.493467	1	1	0.931928	1	1	1	1
0.479745	0.585318	0.585318	0.507225	0.659219	0.555548	0.649534	0.641145	0.588546	0.602722	0.889763	0.729278	0.917961	0.814484	0.814484	0.63948	1	0.752089	0.662126	0.63948	0.879853	0.889763	1	1	0.887453	1	1	1	1	0.901045	1	0.55878	0.930252	1	1	1	1	1	1	1	0.484131	0.484131	0.484131	1	1	0.879853	1	1	1	1
0.451491	0.549965	0.549965	0.473549	0.655931	0.571781	0.660142	0.665844	0.623754	0.628889	0.910465	0.747441	0.936786	0.75533	0.75533	0.705323	1	0.693225	0.663252	0.705323	0.853679	0.910465	1	1	0.944594	1	1	1	1	0.860708	1	0.582923	0.895386	1	1	1	1	1	1	1	0.470246	0.470246	0.470246	1	1	0.853679	1	1	1	1
0.535958	0.61866	0.61866	0.531315	0.687014	0.560234	0.667177	0.722961	0.66312	0.646812	0.860622	0.745575	0.917227	0.839289	0.839289	0.663518	1	0.766976	0.745351	0.663518	0.933793	0.860622	1	1	0.900144	1	1	1	1	0.910829	1	0.653966	0.925705	1	1	1	1	1	1	1	0.387051	0.387051	0.387051	1	1	0.933793	1	1	1	1
0.571266	0.645003	0.645003	0.538267	0.748788	0.657967	0.672872	0.744085	0.674017	0.657704	0.900775	0.797798	0.905833	0.850867	0.850867	0.715481	1	0.758509	0.770435	0.715481	0.929043	0.900775	1	1	0.917044	1	1	1	1	0.906558	1	0.700052	0.875378	1	1	1	1	1	1	1	0.534406	0.534406	0.534406	1	1	0.929043	1	1	1	1
0.61232	0.681063	0.681063	0.599655	0.745127	0.682017	0.727239	0.746619	0.68011	0.703632	0.927372	0.833768	0.91092	0.86338	0.86338	0.735356	1	0.808318	0.762083	0.735356	0.933793	0.927372	1	1	0.912105	1	1	1	1	0.966088	1	0.7545	0.91448	1	1	1	1	1	1	1	0.559283	0.559283	0.559283	1	1	0.933793	1	1	1	1
0.610242	0.665578	0.665578	0.590314	0.750062	0.663783	0.696143	0.764449	0.694336	0.700403	0.895655	0.821191	0.908282	0.868229	0.868229	0.723901	1	0.796204	0.791124	0.723901	0.94233	0.895655	1	1	0.848403	1	1	1	1	0.950564	1	0.705111	0.911558	1	1	1	1	1	1	1	0.512016	0.512016	0.512016	1	1	0.94233	1	1	1	1
0.512169	0.570581	0.570581	0.505301	0.687289	0.558612	0.623317	0.65292	0.601698	0.636609	0.8451	0.758585	0.921548	0.838031	0.838031	0.627256	1	0.634765	0.650379	0.627256	0.87424	0.8451	1	1	0.88232	1	1	1	1	0.924964	1	0.661133	0.862517	1	1	1	1	1	1	1	0.308881	0.308881	0.308881	1	1	0.87424	1	1	1	1
0.486023	0.555659	0.555659	0.49189	0.665511	0.54542	0.61281	0.678412	0.615266	0.624065	0.829776	0.725786	0.906921	0.828698	0.828698	0.461349	1	0.66611	0.677802	0.461349	0.89101	0.829776	1	1	0.856415	1	1	1	1	0.903752	1	0.621201	0.901766	1	1	1	1	1	1	1	0.317652	0.317652	0.317652	1	1	0.89101	1	1	1	1
0.505099	0.567338	0.567338	0.527609	0.716699	0.609023	0.654948	0.690044	0.64365	0.661728	0.916127	0.815625	0.932767	0.774452	0.774452	0.709638	1	0.670588	0.657967	0.709638	0.857272	0.916127	1	1	0.949519	1	1	1	1	0.88135	1	0.546894	0.895476	1	1	1	1	1	1	1	0.361715	0.361715	0.361715	1	1	0.857272	1	1	1	1
0.632611	0.669851	0.669851	0.645068	0.75533	0.633814	0.698654	0.74759	0.697118	0.723829	0.851547	0.804206	0.932487	0.907012	0.907012	0.702999	1	0.83887	0.834936	0.702999	0.930066	0.851547	1	1	0.843496	1	1	1	1	0.965702	1	0.758434	0.94838	1	1	1	1	1	1	1	0.501626	0.501626	0.501626	1	1	0.930066	1	1	1	1
0.635909	0.672267	0.672267	0.64185	0.787415	0.669985	0.716125	0.777633	0.728185	0.724698	0.880205	0.832602	0.936412	0.876166	0.876166	0.716842	1	0.834018	0.8424	0.716842	0.930903	0.880205	1	1	0.884883	1	1	1	1	0.926446	1	0.779424	0.939601	1	1	1	1	1	1	1	0.500074	0.500074	0.500074	1	1	0.930903	1	1	1	1
0.548428	0.631726	0.631726	0.538644	0.683793	0.617485	0.723033	0.739486	0.689906	0.694891	0.910556	0.790492	0.932953	0.80493	0.80493	0.715624	1	0.784742	0.760256	0.715624	0.923855	0.910556	1	1	0.916677	1	1	1	1	0.930531	1	0.722094	0.907375	1	1	1	1	1	1	1	0.506364	0.506364	0.506364	1	1	0.923855	1	1	1	1
0.662391	0.688596	0.688596	0.614836	0.777633	0.742598	0.766899	0.830191	0.808803	0.77608	0.911285	0.876604	0.974238	0.812532	0.812532	0.748039	1	0.786864	0.847555	0.748039	0.954565	0.911285	1	1	0.92552	1	1	1	1	0.915944	1	0.783253	0.886034	1	1	1	1	1	1	1	0.453165	0.453165	0.453165	1	1	0.954565	1	1	1	1
0.566828	0.611953	0.611953	0.555548	0.734034	0.617671	0.659746	0.732274	0.698095	0.688183	0.8473	0.784821	0.953324	0.835772	0.835772	0.6967	1	0.661398	0.70978	0.6967	0.906468	0.8473	1	1	0.927836	1	1	1	1	0.893597	1	0.65856	0.888429	1	1	1	1	1	1	1	0.38767	0.38767	0.38767	1	1	0.906468	1	1	1	1
0.56203	0.64044	0.64044	0.558724	0.736902	0.662987	0.707159	0.727021	0.665977	0.638075	0.897717	0.787809	0.916036	0.835437	0.835437	0.697607	1	0.758282	0.710846	0.697607	0.932207	0.897717	1	1	0.954946	1	1	1	1	0.893151	1	0.689837	0.926724	1	1	1	1	1	1	1	0.448835	0.448835	0.448835	1	1	0.932207	1	1	1	1
0.580886	0.61835	0.61835	0.576316	0.772441	0.628198	0.674489	0.753972	0.697049	0.705675	0.891188	0.837194	0.924502	0.837277	0.837277	0.734768	1	0.693572	0.736092	0.734768	0.896372	0.891188	1	1	0.898346	1	1	1	1	0.907465	1	0.65856	0.889318	1	1	1	1	1	1	1	0.388175	0.388175	0.388175	1	1	0.896372	1	1	1	1
0.507733	0.571552	0.571552	0.505504	0.703913	0.567906	0.620146	0.715911	0.645197	0.662523	0.876779	0.778879	0.901225	0.819304	0.819304	0.675839	1	0.666443	0.701244	0.675839	0.88285	0.876779	1	1	0.923116	1	1	1	1	0.906558	1	0.630274	0.878974	1	1	1	1	1	1	1	0.357686	0.357686	0.357686	1	1	0.88285	1	1	1	1
0.611341	0.661133	0.661133	0.608049	0.764908	0.695586	0.659878	0.766746	0.685093	0.69385	0.885325	0.818649	0.893508	0.889318	0.889318	0.740966	1	0.810422	0.798995	0.740966	0.939789	0.885325	1	1	0.84747	1	1	1	1	0.9518	1	0.768896	0.934728	1	1	1	1	1	1	1	0.531156	0.531156	0.531156	1	1	0.939789	1	1	1	1
0.622383	0.672469	0.672469	0.628764	0.768127	0.67368	0.663916	0.769665	0.699703	0.718062	0.885591	0.819632	0.9091	0.896282	0.896282	0.743862	1	0.798436	0.790887	0.743862	0.931928	0.885591	1	1	0.788439	1	1	1	1	0.95638	1	0.714766	0.941482	1	1	1	1	1	1	1	0.55228	0.55228	0.55228	1	1	0.931928	1	1	1	1
0.643135	0.676651	0.676651	0.603868	0.776002	0.703421	0.748788	0.813752	0.76422	0.756616	0.902127	0.857443	0.939131	0.845946	0.845946	0.76399	1	0.744755	0.802679	0.76399	0.944122	0.902127	1	1	0.949994	1	1	1	1	0.934728	1	0.712126	0.886477	1	1	1	1	1	1	1	0.421557	0.421557	0.421557	1	1	0.944122	1	1	1	1
0.590078	0.660142	0.660142	0.589194	0.695378	0.666843	0.724771	0.742598	0.697607	0.730665	0.904204	0.808237	0.939413	0.836859	0.836859	0.722238	1	0.816605	0.778801	0.722238	0.928672	0.904204	1	1	0.9337	1	1	1	1	0.97268	1	0.714909	0.92728	1	1	1	1	1	1	1	0.613669	0.613669	0.613669	1	1	0.928672	1	1	1	1
0.552004	0.613669	0.613669	0.495048	0.698095	0.634194	0.656653	0.719859	0.662059	0.648755	0.864071	0.777245	0.919707	0.8244	0.8244	0.64856	1	0.703702	0.745053	0.64856	0.936693	0.864071	1	1	0.887187	1	1	1	1	0.91787	1	0.691287	0.840045	1	1	1	1	1	1	1	0.328933	0.328933	0.328933	1	1	0.936693	1	1	1	1
0.63337	0.670991	0.670991	0.62569	0.760788	0.678752	0.662391	0.735209	0.679906	0.685299	0.857701	0.809612	0.924779	0.895118	0.895118	0.705887	1	0.810503	0.787415	0.705887	0.945066	0.857701	1	1	0.8244	1	1	1	1	0.952562	1	0.769588	0.933607	1	1	1	1	1	1	1	0.487971	0.487971	0.487971	1	1	0.945066	1	1	1	1
0.526397	0.58234	0.58234	0.522411	0.683588	0.602963	0.596963	0.704829	0.635718	0.658033	0.831603	0.751714	0.901947	0.854875	0.854875	0.689147	1	0.7049	0.729862	0.689147	0.908192	0.831603	1	1	0.780594	1	1	1	1	0.940071	1	0.66458	0.901315	1	1	1	1	1	1	1	0.489437	0.489437	0.489437	1	1	0.908192	1	1	1	1
0.384389	0.428057	0.426518	0.420378	0.564734	0.467994	0.454344	0.565243	0.502128	0.55035	0.709425	0.634448	0.750737	0.654686	0.655996	0.58019	0.823576	0.466032	0.48355	0.575682	0.711415	0.705464	0.887009	0.909464	0.804769	0.880205	0.895118	0.909646	0.89467	0.789623	0.861052	0.47317	0.81587	0.898975	0.907102	0.892526	0.892436	0.892436	0.922747	0.895118	0.320844	0.319595	0.319595	0.857186	0.855046	0.760104	0.91247	0.891455	0.907556	0.857529
0.0359545	0.043192	0.0489381	0.0355861	0.061176	0	0.0392816	0.0369866	0.0326373	0.0372166	0.0691692	0.0668636	0.0716258	0.0573949	0.0765126	0.0423367	0.122407	0.0501368	0.0453067	0.0388052	0.0534718	0.0604705	0.358151	0.426007	0.412384	0.368284	0.39239	0.429729	0.405838	0.104277	0.296562	0.241255	0.361823	0.421684	0.449554	0.339087	0.413292	0.413292	0.454799	0.413582	0	0	0	0.356793	0.349973	0.328999	0.469541	0.353278	0.40657	0.356793
0.582923	0.646553	0.646553	0.605803	0.769357	0.680587	0.658691	0.788282	0.729935	0.750812	0.92626	0.835103	0.925982	0.845185	0.845185	0.777167	1	0.722166	0.743416	0.777167	0.891901	0.92626	1	1	0.915761	1	1	1	1	0.917411	1	0.595651	0.926909	1	1	1	1	1	1	1	0.519494	0.519494	0.519494	1	1	0.891901	1	1	1	1
9.06994e-09	1.44771e-08	2.93463e-08	6.97105e-09	4.3145e-08	7.63136e-09	6.48029e-09	6.69771e-09	5.26334e-09	1.08804e-08	1.46606e-08	2.49199e-08	1.40155e-08	5.08739e-09	1.99647e-08	4.33346e-09	4.4834e-08	0	0	2.92492e-09	8.11542e-09	3.99549e-09	0.000235783	0.0012593	0.00132241	0.00022203	0.000588814	0.000689806	0.000642335	1.82868e-07	3.86138e-05	0.000429452	0.000627542	0.000473907	0.00114368	0.00011407	0.000549281	0.000549281	0.00126865	0.000697366	4.82334e-09	5.56371e-09	5.56371e-09	0.000114275	8.69306e-05	0.000357885	0.0023614	0.00014889	0.000566066	0.00026436
2.26547e-08	6.30524e-08	1.19053e-07	1.31875e-08	6.83243e-08	1.75871e-08	1.67461e-08	0	0	0	4.75065e-08	8.59328e-08	5.64958e-08	4.81281e-08	3.41063e-07	0	4.112e-06	1.25631e-08	0	0	7.9461e-08	2.50573e-08	0.00191258	0.00597304	0.00517922	0.00173925	0.00345166	0.00496025	0.00362392	1.4342e-06	0.000615978	0.00217506	0.003353	0.00355322	0.00612486	0.00134038	0.00306074	0.00306074	0.0077126	0.0036348	1.00934e-07	1.34689e-07	1.34689e-07	0.00160168	0.00143269	0.00244674	0.0105884	0.00158511	0.00395016	0.00196709
0.452712	0.533445	0.533445	0.516955	0.692671	0.543351	0.629581	0.608779	0.569156	0.609205	0.908282	0.77082	0.934915	0.777322	0.777322	0.668112	1	0.669181	0.601397	0.668112	0.808156	0.908282	1	1	0.928393	1	1	1	1	0.865022	1	0.532805	0.922839	1	1	1	1	1	1	1	0.459921	0.459921	0.459921	1	1	0.808156	1	1	1	1
0.638841	0.695169	0.695169	0.575452	0.741189	0.667711	0.714266	0.780672	0.751037	0.721228	0.855816	0.786471	0.962039	0.874153	0.874153	0.746619	1	0.762998	0.828201	0.746619	0.965895	0.855816	1	1	0.868316	1	1	1	1	0.927558	1	0.762693	0.870054	1	1	1	1	1	1	1	0.459002	0.459002	0.459002	1	1	0.965895	1	1	1	1
0.467666	0.533231	0.533231	0.536387	0.695378	0.556271	0.613485	0.616067	0.575912	0.667444	0.905018	0.793739	0.934821	0.799955	0.799955	0.710917	1	0.623255	0.59589	0.710917	0.787887	0.905018	1	1	0.92589	1	1	1	1	0.913109	1	0.522568	0.903662	1	1	1	1	1	1	1	0.489877	0.489877	0.489877	1	1	0.787887	1	1	1	1
0.468743	0.560515	0.560515	0.532592	0.734915	0.606591	0.616252	0.693364	0.615759	0.650184	0.944027	0.789465	0.888074	0.810665	0.810665	0.771514	1	0.723323	0.687427	0.771514	0.824729	0.944027	1	1	0.942424	1	1	1	1	0.870837	1	0.555159	0.937067	1	1	1	1	1	1	1	0.556605	0.556605	0.556605	1	1	0.824729	1	1	1	1
0.467994	0.533765	0.533765	0.473975	0.669449	0.564226	0.567962	0.652594	0.584149	0.599655	0.827952	0.725931	0.895118	0.82572	0.82572	0.64365	1	0.648107	0.662987	0.64365	0.872232	0.827952	1	1	0.917961	1	1	1	1	0.895386	1	0.612871	0.88338	1	1	1	1	1	1	1	0.345694	0.345694	0.345694	1	1	0.872232	1	1	1	1
0.544874	0.607927	0.607927	0.535368	0.704406	0.579146	0.637309	0.707583	0.649859	0.662258	0.853082	0.764602	0.91842	0.853508	0.853508	0.580306	1	0.698794	0.713766	0.580306	0.9091	0.853082	1	1	0.866667	1	1	1	1	0.926446	1	0.647135	0.89324	1	1	1	1	1	1	1	0.361028	0.361028	0.361028	1	1	0.9091	1	1	1	1
0.47826	0.518923	0.518923	0.506161	0.685573	0.572983	0.614098	0.660671	0.617053	0.652725	0.852144	0.78537	0.93398	0.775925	0.775925	0.65521	1	0.622445	0.645778	0.65521	0.840297	0.852144	1	1	0.929973	1	1	1	1	0.888874	1	0.598218	0.889318	1	1	1	1	1	1	1	0.32566	0.32566	0.32566	1	1	0.840297	1	1	1	1
0.554494	0.592858	0.592858	0.534139	0.749087	0.651681	0.664912	0.766976	0.686946	0.661993	0.871709	0.815299	0.895655	0.81996	0.81996	0.714623	1	0.714552	0.761017	0.714623	0.926075	0.871709	1	1	0.922101	1	1	1	1	0.892436	1	0.685779	0.89208	1	1	1	1	1	1	1	0.273515	0.273515	0.273515	1	1	0.926075	1	1	1	1
0.517472	0.568417	0.568417	0.536226	0.744159	0.612504	0.64856	0.731323	0.678141	0.654555	0.879589	0.800755	0.92728	0.79065	0.79065	0.719643	1	0.714409	0.737787	0.719643	0.881439	0.879589	1	1	0.914937	1	1	1	1	0.850781	1	0.574474	0.913383	1	1	1	1	1	1	1	0.443969	0.443969	0.443969	1	1	0.881439	1	1	1	1
0.469118	0.542699	0.542699	0.550075	0.680247	0.56001	0.649729	0.62519	0.599356	0.693156	0.929694	0.803643	0.958678	0.772055	0.772055	0.7226	1	0.651681	0.600856	0.7226	0.788676	0.929694	1	1	0.927558	1	1	1	1	0.912105	1	0.539399	0.924779	1	1	1	1	1	1	1	0.511555	0.511555	0.511555	1	1	0.788676	1	1	1	1
0.499724	0.547058	0.547058	0.526397	0.719499	0.600255	0.627256	0.688321	0.625502	0.662059	0.890119	0.813101	0.908737	0.795885	0.795885	0.67032	1	0.62544	0.635845	0.67032	0.849761	0.890119	1	1	0.920904	1	1	1	1	0.899425	1	0.608231	0.895118	1	1	1	1	1	1	1	0.324685	0.324685	0.324685	1	1	0.849761	1	1	1	1
0.564113	0.628386	0.628386	0.551949	0.734915	0.651486	0.68839	0.756011	0.707442	0.687152	0.878798	0.788912	0.935756	0.83152	0.83152	0.748788	1	0.702647	0.731542	0.748788	0.918972	0.878798	1	1	0.924317	1	1	1	1	0.892615	1	0.658099	0.899155	1	1	1	1	1	1	1	0.387322	0.387322	0.387322	1	1	0.918972	1	1	1	1
0.514531	0.556994	0.556994	0.551121	0.710064	0.659548	0.637819	0.716842	0.662324	0.675029	0.880646	0.813508	0.923948	0.78036	0.78036	0.727967	1	0.731835	0.722744	0.727967	0.877218	0.880646	1	1	0.963869	1	1	1	1	0.894044	1	0.625565	0.939601	1	1	1	1	1	1	1	0.465893	0.465893	0.465893	1	1	0.877218	1	1	1	1
0.315089	0.350008	0.352114	0.320844	0.446329	0.404097	0.404218	0.469072	0.420757	0.428313	0.541832	0.493072	0.65279	0.599356	0.60544	0.435265	0.754575	0.344624	0.348123	0.429557	0.658691	0.547551	0.87459	0.904566	0.823987	0.880822	0.895028	0.898885	0.89324	0.708716	0.862949	0.560346	0.81026	0.895745	0.903572	0.870663	0.902849	0.902849	0.906649	0.893597	0.225237	0.226956	0.226956	0.877481	0.870663	0.792788	0.913018	0.857872	0.891812	0.87871
0.645778	0.710703	0.710703	0.623878	0.774219	0.695726	0.750587	0.798676	0.766286	0.793422	0.939977	0.854106	0.959445	0.86002	0.86002	0.814973	1	0.720435	0.754651	0.814973	0.91631	0.939977	1	1	0.892615	1	1	1	1	0.948759	1	0.658099	0.885237	1	1	1	1	1	1	1	0.507022	0.507022	0.507022	1	1	0.91631	1	1	1	1
0.7049	0.72673	0.72673	0.697955	0.862345	0.79509	0.775847	0.868316	0.794772	0.798037	0.94167	0.913383	0.915303	0.894044	0.894044	0.842906	1	0.824647	0.863467	0.842906	0.943084	0.94167	1	1	0.978436	1	1	1	1	0.946959	1	0.81481	0.933793	1	1	1	1	1	1	1	0.533551	0.533551	0.533551	1	1	0.943084	1	1	1	1
0.577585	0.657244	0.657244	0.527029	0.722672	0.634702	0.689285	0.741411	0.688252	0.670789	0.897628	0.788834	0.9283	0.839205	0.839205	0.701735	1	0.739264	0.757524	0.701735	0.939883	0.897628	1	1	0.90529	1	1	1	1	0.916036	1	0.672267	0.857615	1	1	1	1	1	1	1	0.446462	0.446462	0.446462	1	1	0.939883	1	1	1	1
0.445348	0.484567	0.484567	0.439068	0.605985	0.557106	0.540047	0.630527	0.567508	0.579494	0.751338	0.690527	0.900054	0.801316	0.801316	0.610181	1	0.450949	0.480033	0.610181	0.894223	0.751338	1	1	0.9091	1	1	1	1	0.913109	1	0.63059	0.881615	1	1	1	1	1	1	1	0.324782	0.324782	0.324782	1	1	0.894223	1	1	1	1
0.686534	0.731104	0.731104	0.649209	0.79724	0.750812	0.796443	0.83644	0.810584	0.828366	0.958582	0.900144	0.969088	0.844002	0.844002	0.843496	1	0.722744	0.766976	0.843496	0.932487	0.958582	1	1	0.899964	1	1	1	1	0.952943	1	0.698654	0.881791	1	1	1	1	1	1	1	0.559451	0.559451	0.559451	1	1	0.932487	1	1	1	1
0.492875	0.562142	0.562142	0.472839	0.667444	0.609023	0.673815	0.709	0.66671	0.622321	0.860278	0.754274	0.940353	0.7576	0.7576	0.668914	1	0.718421	0.733594	0.668914	0.917227	0.860278	1	1	0.917136	1	1	1	1	0.856158	1	0.6398	0.879941	1	1	1	1	1	1	1	0.369022	0.369022	0.369022	1	1	0.917227	1	1	1	1
0.493072	0.552722	0.552722	0.492678	0.702296	0.604472	0.613791	0.704829	0.63375	0.636545	0.849676	0.757979	0.899155	0.820534	0.820534	0.673478	1	0.663717	0.708787	0.673478	0.881703	0.849676	1	1	0.945728	1	1	1	1	0.885591	1	0.619526	0.880998	1	1	1	1	1	1	1	0.347358	0.347358	0.347358	1	1	0.881703	1	1	1	1
0.696004	0.754349	0.754349	0.639928	0.820534	0.789386	0.832768	0.845523	0.816523	0.802358	0.968119	0.89324	0.965702	0.853423	0.853423	0.834519	1	0.778022	0.826794	0.834519	0.945445	0.968119	1	1	0.978436	1	1	1	1	0.929043	1	0.791362	0.869271	1	1	1	1	1	1	1	0.547715	0.547715	0.547715	1	1	0.945445	1	1	1	1
0.541615	0.601577	0.601577	0.538752	0.700403	0.611708	0.67882	0.692048	0.644487	0.663385	0.87459	0.787415	0.931276	0.822341	0.822341	0.678887	1	0.659351	0.650184	0.678887	0.898166	0.87459	1	1	0.909191	1	1	1	1	0.924502	1	0.6432	0.893419	1	1	1	1	1	1	1	0.444413	0.444413	0.444413	1	1	0.898166	1	1	1	1
0.538752	0.606591	0.606591	0.503083	0.671192	0.636036	0.698794	0.749387	0.689975	0.691356	0.893329	0.793422	0.920719	0.79065	0.79065	0.714552	1	0.703561	0.72644	0.714552	0.932767	0.893329	1	1	0.86988	1	1	1	1	0.934634	1	0.623691	0.871012	1	1	1	1	1	1	1	0.452712	0.452712	0.452712	1	1	0.932767	1	1	1	1
0.540641	0.594996	0.594996	0.515716	0.709425	0.575279	0.65856	0.723395	0.688872	0.68311	0.861569	0.782861	0.952276	0.807268	0.807268	0.68571	1	0.672805	0.733814	0.68571	0.898346	0.861569	1	1	0.902127	1	1	1	1	0.890831	1	0.658296	0.856929	1	1	1	1	1	1	1	0.351762	0.351762	0.351762	1	1	0.898346	1	1	1	1
0.507175	0.565356	0.565356	0.511964	0.702086	0.556104	0.630464	0.669851	0.613669	0.643457	0.857615	0.769357	0.916127	0.829776	0.829776	0.64153	1	0.648107	0.666843	0.64153	0.867188	0.857615	1	1	0.893865	1	1	1	1	0.909282	1	0.608596	0.875378	1	1	1	1	1	1	1	0.352396	0.352396	0.352396	1	1	0.867188	1	1	1	1
0.454617	0.532326	0.532326	0.456439	0.657967	0.524348	0.610608	0.612075	0.554993	0.547606	0.88285	0.753972	0.90674	0.756691	0.756691	0.612075	1	0.683656	0.61128	0.612075	0.878798	0.88285	1	1	0.901676	1	1	1	1	0.867101	1	0.570981	0.88232	1	1	1	1	1	1	1	0.333171	0.333171	0.333171	1	1	0.878798	1	1	1	1
0.577527	0.624315	0.624315	0.563888	0.765826	0.670186	0.654031	0.778489	0.685985	0.695726	0.88692	0.820452	0.881174	0.869619	0.869619	0.750812	1	0.703069	0.749012	0.750812	0.918604	0.88692	1	1	0.93585	1	1	1	1	0.931648	1	0.70321	0.89691	1	1	1	1	1	1	1	0.335847	0.335847	0.335847	1	1	0.918604	1	1	1	1
0.624128	0.693087	0.693087	0.583273	0.760941	0.657441	0.719787	0.785999	0.718924	0.715481	0.902037	0.812288	0.914663	0.884971	0.884971	0.698933	1	0.763761	0.790334	0.698933	0.949234	0.902037	1	1	0.907193	1	1	1	1	0.944689	1	0.723033	0.887098	1	1	1	1	1	1	1	0.44897	0.44897	0.44897	1	1	0.949234	1	1	1	1
0.591555	0.634194	0.634194	0.582865	0.775692	0.748862	0.721084	0.787809	0.714194	0.697049	0.916677	0.855046	0.906558	0.822012	0.822012	0.787572	1	0.801476	0.811071	0.787572	0.928393	0.916677	1	1	0.966765	1	1	1	1	0.906105	1	0.750737	0.914754	1	1	1	1	1	1	1	0.548153	0.548153	0.548153	1	1	0.928393	1	1	1	1
0.587781	0.641465	0.641465	0.57304	0.70328	0.659944	0.713267	0.728258	0.690044	0.688734	0.848997	0.777945	0.947527	0.848233	0.848233	0.685299	1	0.776623	0.773214	0.685299	0.940071	0.848997	1	1	0.854021	1	1	1	1	0.938286	1	0.709922	0.916494	1	1	1	1	1	1	1	0.481379	0.481379	0.481379	1	1	0.940071	1	1	1	1
0.66001	0.699982	0.699982	0.62145	0.787809	0.730884	0.745724	0.791599	0.724408	0.704336	0.875991	0.825967	0.91512	0.899874	0.899874	0.71049	1	0.818321	0.834102	0.71049	0.970348	0.875991	1	1	0.904023	1	1	1	1	0.943461	1	0.831603	0.913657	1	1	1	1	1	1	1	0.485246	0.485246	0.485246	1	1	0.970348	1	1	1	1
0.599056	0.647524	0.647524	0.591023	0.761778	0.659878	0.674759	0.805252	0.71799	0.702788	0.892704	0.825885	0.891634	0.857015	0.857015	0.737935	1	0.778489	0.789939	0.737935	0.949234	0.892704	1	1	0.889318	1	1	1	1	0.929136	1	0.687839	0.936505	1	1	1	1	1	1	1	0.476732	0.476732	0.476732	1	1	0.949234	1	1	1	1
0.262711	0.307925	0.313173	0.260357	0.439859	0.364766	0.301435	0.426049	0.356151	0.341503	0.525818	0.473928	0.559618	0.513349	0.550405	0.41682	0.769511	0.361136	0.384851	0.41979	0.569043	0.522934	0.874153	0.888429	0.798676	0.871883	0.880998	0.893061	0.887098	0.614713	0.85257	0.460059	0.759572	0.893687	0.89199	0.867014	0.879326	0.879326	0.900595	0.889674	0.214403	0.219106	0.219106	0.870924	0.872668	0.747067	0.896551	0.872581	0.892526	0.873279
0.579494	0.626003	0.626003	0.569612	0.755859	0.649209	0.651355	0.745649	0.666843	0.659416	0.883115	0.817504	0.894313	0.851292	0.851292	0.712625	1	0.749312	0.74245	0.712625	0.931089	0.883115	1	1	0.885237	1	1	1	1	0.920719	1	0.684751	0.915212	1	1	1	1	1	1	1	0.445214	0.445214	0.445214	1	1	0.931089	1	1	1	1
0.619402	0.663252	0.663252	0.60242	0.742524	0.624065	0.653574	0.661795	0.616436	0.620332	0.847639	0.791599	0.931462	0.890475	0.890475	0.629015	1	0.784115	0.7073	0.629015	0.943367	0.847639	1	1	0.795567	1	1	1	1	0.949329	1	0.725859	0.917502	1	1	1	1	1	1	1	0.390901	0.390901	0.390901	1	1	0.943367	1	1	1	1
0.644939	0.68963	0.68963	0.632358	0.794454	0.724264	0.72325	0.812045	0.746321	0.747291	0.905018	0.846369	0.919064	0.882762	0.882762	0.788676	1	0.78836	0.817831	0.788676	0.939225	0.905018	1	1	0.93838	1	1	1	1	0.940447	1	0.723395	0.920904	1	1	1	1	1	1	1	0.47081	0.47081	0.47081	1	1	0.939225	1	1	1	1
0.586842	0.65129	0.65129	0.588017	0.730373	0.6509	0.71541	0.779346	0.710419	0.716699	0.897628	0.808803	0.911558	0.851547	0.851547	0.718062	1	0.797957	0.791362	0.718062	0.934728	0.897628	1	1	0.905199	1	1	1	1	0.94299	1	0.654882	0.936599	1	1	1	1	1	1	1	0.478835	0.478835	0.478835	1	1	0.934728	1	1	1	1
0.600976	0.627131	0.627131	0.575279	0.781453	0.716125	0.655865	0.793263	0.705887	0.701875	0.879853	0.843159	0.889852	0.85916	0.85916	0.760788	1	0.728039	0.788912	0.760788	0.932301	0.879853	1	1	0.951134	1	1	1	1	0.927002	1	0.693642	0.892436	1	1	1	1	1	1	1	0.364255	0.364255	0.364255	1	1	0.932301	1	1	1	1
0.594045	0.651225	0.651225	0.607623	0.77639	0.662457	0.664779	0.788045	0.727894	0.735283	0.912014	0.831936	0.92367	0.853679	0.853679	0.757145	1	0.754802	0.777556	0.757145	0.905562	0.912014	1	1	0.907465	1	1	1	1	0.914754	1	0.609937	0.92626	1	1	1	1	1	1	1	0.496536	0.496536	0.496536	1	1	0.905562	1	1	1	1
0.62688	0.663385	0.663385	0.601517	0.834102	0.733154	0.707159	0.823493	0.728695	0.714337	0.929043	0.87792	0.884883	0.866927	0.866927	0.788203	1	0.751864	0.801637	0.788203	0.93081	0.929043	1	1	0.953134	1	1	1	1	0.91247	1	0.739264	0.893151	1	1	1	1	1	1	1	0.437403	0.437403	0.437403	1	1	0.93081	1	1	1	1
0.516025	0.583506	0.583506	0.53036	0.654424	0.590492	0.608962	0.674826	0.616375	0.647329	0.827787	0.732055	0.913383	0.851207	0.851207	0.6423	1	0.736092	0.710277	0.6423	0.906649	0.827787	1	1	0.792788	1	1	1	1	0.952181	1	0.639416	0.931835	1	1	1	1	1	1	1	0.468837	0.468837	0.468837	1	1	0.906649	1	1	1	1
0.494257	0.577181	0.577181	0.478595	0.700893	0.597381	0.645971	0.734181	0.670052	0.628826	0.888163	0.76056	0.912653	0.784742	0.784742	0.718062	1	0.699353	0.725133	0.718062	0.907375	0.888163	1	1	0.88232	1	1	1	1	0.851547	1	0.605198	0.878622	1	1	1	1	1	1	1	0.385274	0.385274	0.385274	1	1	0.907375	1	1	1	1
0.663186	0.738525	0.738525	0.626504	0.769588	0.688528	0.772827	0.78247	0.743564	0.767283	0.931648	0.836608	0.950279	0.889852	0.889852	0.735577	1	0.775459	0.784507	0.735577	0.937442	0.931648	1	1	0.891634	1	1	1	1	0.967345	1	0.714052	0.885591	1	1	1	1	1	1	1	0.531368	0.531368	0.531368	1	1	0.937442	1	1	1	1
0.664314	0.724698	0.724698	0.630653	0.783331	0.685779	0.736755	0.811071	0.760408	0.741115	0.880646	0.807268	0.937536	0.911102	0.911102	0.747067	1	0.802519	0.83887	0.747067	0.963387	0.880646	1	1	0.898616	1	1	1	1	0.938943	1	0.79716	0.914571	1	1	1	1	1	1	1	0.515458	0.515458	0.515458	1	1	0.963387	1	1	1	1
0.673276	0.713623	0.713623	0.638138	0.791283	0.716555	0.737492	0.80493	0.726149	0.733667	0.884706	0.834686	0.902127	0.925427	0.925427	0.732201	1	0.819632	0.842822	0.732201	0.966185	0.884706	1	1	0.893687	1	1	1	1	0.976188	1	0.807348	0.915761	1	1	1	1	1	1	1	0.494652	0.494652	0.494652	1	1	0.966185	1	1	1	1
0.569726	0.64076	0.64076	0.566148	0.692394	0.61459	0.705746	0.712269	0.67267	0.688183	0.856586	0.761626	0.944405	0.858301	0.858301	0.655013	1	0.738082	0.725206	0.655013	0.922839	0.856586	1	1	0.870141	1	1	1	1	0.944122	1	0.693642	0.917044	1	1	1	1	1	1	1	0.474355	0.474355	0.474355	1	1	0.922839	1	1	1	1
0.609205	0.66365	0.66365	0.597919	0.723178	0.684614	0.712839	0.765214	0.726222	0.70321	0.860794	0.790176	0.949044	0.848487	0.848487	0.702647	1	0.81172	0.802037	0.702647	0.957433	0.860794	1	1	0.858216	1	1	1	1	0.927094	1	0.743416	0.939695	1	1	1	1	1	1	1	0.538106	0.538106	0.538106	1	1	0.957433	1	1	1	1
0.536065	0.589371	0.589371	0.524086	0.709993	0.632295	0.686259	0.707583	0.662126	0.653704	0.871622	0.792788	0.935756	0.799315	0.799315	0.650509	1	0.662126	0.672738	0.650509	0.904023	0.871622	1	1	0.930345	1	1	1	1	0.892526	1	0.633941	0.883822	1	1	1	1	1	1	1	0.333704	0.333704	0.333704	1	1	0.904023	1	1	1	1
0.591615	0.63337	0.63337	0.562592	0.742301	0.679635	0.62544	0.747964	0.659219	0.663849	0.841222	0.785763	0.88135	0.901496	0.901496	0.709638	1	0.784664	0.817013	0.709638	0.947622	0.841222	1	1	0.741115	1	1	1	1	0.954278	1	0.710775	0.901135	1	1	1	1	1	1	1	0.474023	0.474023	0.474023	1	1	0.947622	1	1	1	1
0.55616	0.609876	0.609876	0.500624	0.70723	0.622694	0.661199	0.695308	0.645003	0.627947	0.845607	0.771129	0.927651	0.833185	0.833185	0.621699	1	0.693572	0.727603	0.621699	0.93314	0.845607	1	1	0.871796	1	1	1	1	0.908464	1	0.696561	0.839961	1	1	1	1	1	1	1	0.323809	0.323809	0.323809	1	1	0.93314	1	1	1	1
0.447446	0.529247	0.529247	0.418826	0.577296	0.521263	0.572067	0.630905	0.5762	0.562255	0.751714	0.635527	0.913292	0.826628	0.826628	0.426774	1	0.634702	0.654358	0.426774	0.93258	0.751714	1	1	0.872755	1	1	1	1	0.91001	1	0.606288	0.87293	1	1	1	1	1	1	1	0.326443	0.326443	0.326443	1	1	0.93258	1	1	1	1
0.512938	0.603747	0.603747	0.481042	0.652268	0.583506	0.652072	0.710064	0.65279	0.636545	0.843749	0.716842	0.919339	0.831021	0.831021	0.450499	1	0.721517	0.738082	0.450499	0.936599	0.843749	1	1	0.889941	1	1	1	1	0.913292	1	0.643586	0.878359	1	1	1	1	1	1	1	0.312954	0.312954	0.312954	1	1	0.936599	1	1	1	1
0.600976	0.677192	0.677192	0.616498	0.743416	0.646165	0.703773	0.746619	0.689079	0.719715	0.909555	0.807187	0.922932	0.88091	0.88091	0.732128	1	0.79065	0.754425	0.732128	0.915761	0.909555	1	1	0.892347	1	1	1	1	0.956476	1	0.679227	0.939413	1	1	1	1	1	1	1	0.577643	0.577643	0.577643	1	1	0.915761	1	1	1	1
1.73937e-05	3.06371e-05	4.63959e-05	1.44271e-05	3.86486e-05	1.67067e-05	1.32634e-05	1.82581e-05	1.89255e-05	1.94337e-05	2.45451e-05	3.78341e-05	2.71699e-05	1.66567e-05	6.42069e-05	0	0.000272874	1.46203e-05	1.10719e-05	0	2.74677e-05	1.15261e-05	0.0117594	0.0264077	0.027557	0.0140659	0.0181697	0.0270248	0.0237945	0.000209246	0.00614817	0.0167024	0.0207523	0.023835	0.0290075	0.0101285	0.0233	0.0233	0.036059	0.0216727	2.45058e-05	2.59666e-05	2.59666e-05	0.00553757	0.0050111	0.013111	0.0389725	0.0151857	0.0260458	0.0162575
0.566828	0.612871	0.612871	0.55616	0.743341	0.636672	0.695239	0.716054	0.663849	0.646294	0.873366	0.807752	0.927094	0.823493	0.823493	0.641401	1	0.728987	0.721012	0.641401	0.919155	0.873366	1	1	0.898616	1	1	1	1	0.894849	1	0.671595	0.901856	1	1	1	1	1	1	1	0.392625	0.392625	0.392625	1	1	0.919155	1	1	1	1
0.592147	0.647588	0.647588	0.533498	0.768281	0.665844	0.658099	0.785213	0.694058	0.670588	0.885414	0.809612	0.88391	0.871012	0.871012	0.730008	1	0.73352	0.800035	0.730008	0.949994	0.885414	1	1	0.890475	1	1	1	1	0.91787	1	0.749387	0.855901	1	1	1	1	1	1	1	0.395146	0.395146	0.395146	1	1	0.949994	1	1	1	1
0.60951	0.656718	0.656718	0.608049	0.738082	0.661728	0.647912	0.7172	0.667978	0.680179	0.849846	0.788755	0.931369	0.889141	0.889141	0.685573	1	0.800835	0.778022	0.685573	0.93314	0.849846	1	1	0.793343	1	1	1	1	0.950184	1	0.747665	0.930903	1	1	1	1	1	1	1	0.492727	0.492727	0.492727	1	1	0.93314	1	1	1	1
0.559115	0.612749	0.612749	0.562649	0.684135	0.609693	0.601818	0.700122	0.638777	0.656456	0.809288	0.738451	0.912379	0.888874	0.888874	0.668646	1	0.808641	0.797559	0.668646	0.933607	0.809288	1	1	0.692394	1	1	1	1	0.959445	1	0.732421	0.939507	1	1	1	1	1	1	1	0.469541	0.469541	0.469541	1	1	0.933607	1	1	1	1
0.646359	0.677734	0.677734	0.614406	0.792233	0.66731	0.710206	0.79152	0.747366	0.737345	0.890831	0.849591	0.944216	0.860966	0.860966	0.756691	1	0.748563	0.798916	0.756691	0.93585	0.890831	1	1	0.930345	1	1	1	1	0.923301	1	0.747516	0.889585	1	1	1	1	1	1	1	0.432488	0.432488	0.432488	1	1	0.93585	1	1	1	1
0.514171	0.566941	0.566941	0.504342	0.712269	0.590669	0.641401	0.710561	0.657244	0.654293	0.862517	0.782235	0.924964	0.802599	0.802599	0.672738	1	0.648755	0.69503	0.672738	0.885414	0.862517	1	1	0.913748	1	1	1	1	0.881439	1	0.635337	0.868489	1	1	1	1	1	1	1	0.262213	0.262213	0.262213	1	1	0.885414	1	1	1	1
0.512836	0.58374	0.58374	0.483164	0.713338	0.587723	0.647847	0.726658	0.674961	0.650314	0.890653	0.78247	0.928857	0.787257	0.787257	0.724771	1	0.645519	0.695865	0.724771	0.896282	0.890653	1	1	0.872406	1	1	1	1	0.863553	1	0.583857	0.844424	1	1	1	1	1	1	1	0.344452	0.344452	0.344452	1	1	0.896282	1	1	1	1
0.616436	0.643135	0.643135	0.586021	0.784742	0.669449	0.674759	0.768819	0.71677	0.732201	0.879853	0.843327	0.932301	0.863294	0.863294	0.771592	1	0.686122	0.764602	0.771592	0.908192	0.879853	1	1	0.936974	1	1	1	1	0.927743	1	0.74067	0.86338	1	1	1	1	1	1	1	0.406082	0.406082	0.406082	1	1	0.908192	1	1	1	1
0.454344	0.522202	0.522202	0.44149	0.641401	0.573212	0.581758	0.655931	0.596426	0.621201	0.833268	0.724988	0.909282	0.796921	0.796921	0.670722	1	0.606895	0.65731	0.670722	0.864849	0.833268	1	1	0.912744	1	1	1	1	0.900775	1	0.534566	0.840381	1	1	1	1	1	1	1	0.38566	0.38566	0.38566	1	1	0.864849	1	1	1	1
0.591792	0.6472	0.6472	0.626629	0.720219	0.621699	0.734107	0.678141	0.653247	0.700333	0.915761	0.837361	0.963291	0.822506	0.822506	0.689699	1	0.781688	0.687083	0.689699	0.89199	0.915761	1	1	0.926631	1	1	1	1	0.956284	1	0.69684	0.9445	1	1	1	1	1	1	1	0.499474	0.499474	0.499474	1	1	0.89199	1	1	1	1
0.521576	0.592029	0.592029	0.527398	0.68963	0.569954	0.638075	0.700122	0.64275	0.659153	0.848063	0.747142	0.918053	0.848403	0.848403	0.507936	1	0.695934	0.7073	0.507936	0.896282	0.848063	1	1	0.869011	1	1	1	1	0.919155	1	0.6354	0.906286	1	1	1	1	1	1	1	0.328736	0.328736	0.328736	1	1	0.896282	1	1	1	1
0.545583	0.630779	0.630779	0.53089	0.716985	0.63141	0.69684	0.741411	0.686053	0.696561	0.917594	0.79366	0.925334	0.825472	0.825472	0.721589	1	0.689354	0.706735	0.721589	0.899964	0.917594	1	1	0.912288	1	1	1	1	0.913748	1	0.661927	0.875728	1	1	1	1	1	1	1	0.440652	0.440652	0.440652	1	1	0.899964	1	1	1	1
0.598278	0.646036	0.646036	0.601036	0.836859	0.70497	0.647459	0.732494	0.61502	0.605622	0.941482	0.871883	0.839625	0.878886	0.878886	0.740818	1	0.820944	0.735283	0.740818	0.92988	0.941482	1	1	0.949519	1	1	1	1	0.915669	1	0.725061	0.934167	1	1	1	1	1	1	1	0.518301	0.518301	0.518301	1	1	0.92988	1	1	1	1
0.520482	0.576373	0.576373	0.513297	0.712269	0.622881	0.609571	0.727676	0.634194	0.614713	0.842737	0.761017	0.871534	0.843749	0.843749	0.465008	1	0.736019	0.744978	0.465008	0.930066	0.842737	1	1	0.866581	1	1	1	1	0.901496	1	0.65129	0.917227	1	1	1	1	1	1	1	0.334506	0.334506	0.334506	1	1	0.930066	1	1	1	1
0.597142	0.655931	0.655931	0.591496	0.773755	0.643393	0.698724	0.783253	0.740596	0.77136	0.924502	0.841642	0.945539	0.847639	0.847639	0.781297	1	0.632042	0.689837	0.781297	0.885237	0.924502	1	1	0.875115	1	1	1	1	0.922009	1	0.650119	0.876867	1	1	1	1	1	1	1	0.412755	0.412755	0.412755	1	1	0.885237	1	1	1	1
0.599655	0.667377	0.667377	0.567508	0.776235	0.733154	0.756162	0.760864	0.711842	0.6509	0.916402	0.823411	0.935569	0.81914	0.81914	0.726658	1	0.746694	0.725423	0.726658	0.950279	0.916402	1	1	0.950564	1	1	1	1	0.868924	1	0.719643	0.899335	1	1	1	1	1	1	1	0.47336	0.47336	0.47336	1	1	0.950279	1	1	1	1
0.571438	0.623629	0.623629	0.52524	0.737418	0.60248	0.664514	0.7403	0.684203	0.675501	0.867534	0.794931	0.924225	0.844002	0.844002	0.697328	1	0.691425	0.755859	0.697328	0.921548	0.867534	1	1	0.9132	1	1	1	1	0.909828	1	0.734107	0.847046	1	1	1	1	1	1	1	0.374449	0.374449	0.374449	1	1	0.921548	1	1	1	1
0.619402	0.643779	0.643779	0.596128	0.801877	0.619093	0.687083	0.716985	0.660869	0.645003	0.894223	0.860364	0.921733	0.842906	0.842906	0.70497	1	0.726658	0.705041	0.70497	0.926631	0.894223	1	1	0.926446	1	1	1	1	0.904385	1	0.689216	0.891812	1	1	1	1	1	1	1	0.323809	0.323809	0.323809	1	1	0.926631	1	1	1	1
0.603385	0.654228	0.654228	0.569441	0.773987	0.659021	0.680655	0.78986	0.6967	0.683656	0.892436	0.823082	0.882056	0.875728	0.875728	0.755481	1	0.769665	0.801396	0.755481	0.949044	0.892436	1	1	0.92247	1	1	1	1	0.931276	1	0.758434	0.895655	1	1	1	1	1	1	1	0.404906	0.404906	0.404906	1	1	0.949044	1	1	1	1
0.597202	0.633497	0.633497	0.57932	0.761854	0.687839	0.687702	0.755859	0.71234	0.700613	0.877393	0.827125	0.942424	0.833101	0.833101	0.77005	1	0.720867	0.756994	0.77005	0.919615	0.877393	1	1	0.937724	1	1	1	1	0.904476	1	0.692186	0.89208	1	1	1	1	1	1	1	0.411396	0.411396	0.411396	1	1	0.919615	1	1	1	1
0.467526	0.490711	0.500624	0.442816	0.628826	0.522725	0.496039	0.59061	0.52666	0.511504	0.666777	0.630905	0.693225	0.656193	0.662854	0.559618	0.75707	0.574877	0.630779	0.560683	0.6827	0.647783	0.893776	0.923948	0.867274	0.911558	0.917136	0.909919	0.913566	0.727239	0.901045	0.643007	0.817177	0.920535	0.933607	0.886477	0.917319	0.917319	0.911102	0.919615	0.363528	0.360162	0.360162	0.890475	0.888252	0.825224	0.937349	0.901586	0.900685	0.887275
0.543568	0.605379	0.605379	0.460105	0.716555	0.658955	0.616683	0.752165	0.662987	0.63299	0.862086	0.774065	0.881439	0.839121	0.839121	0.713766	1	0.678141	0.775459	0.713766	0.949424	0.862086	1	1	0.881968	1	1	1	1	0.906468	1	0.684135	0.803643	1	1	1	1	1	1	1	0.403613	0.403613	0.403613	1	1	0.949424	1	1	1	1
0.618598	0.671326	0.671326	0.580016	0.782392	0.670588	0.701735	0.801236	0.718277	0.699423	0.902759	0.831853	0.896461	0.871622	0.871622	0.76056	1	0.768127	0.80276	0.76056	0.951705	0.902759	1	1	0.91384	1	1	1	1	0.926724	1	0.750662	0.892347	1	1	1	1	1	1	1	0.404987	0.404987	0.404987	1	1	0.951705	1	1	1	1
0.519234	0.596009	0.596009	0.48162	0.679499	0.597023	0.666577	0.712981	0.654686	0.625815	0.854277	0.744234	0.918237	0.814322	0.814322	0.478069	1	0.677938	0.700683	0.478069	0.933047	0.854277	1	1	0.89476	1	1	1	1	0.891901	1	0.666643	0.865455	1	1	1	1	1	1	1	0.282296	0.282296	0.282296	1	1	0.933047	1	1	1	1
0.573498	0.620891	0.620891	0.510635	0.77275	0.695586	0.645003	0.791678	0.69281	0.686602	0.905652	0.836524	0.875115	0.846877	0.846877	0.767666	1	0.698863	0.801797	0.767666	0.925057	0.905652	1	1	0.938568	1	1	1	1	0.916769	1	0.724698	0.823658	1	1	1	1	1	1	1	0.400477	0.400477	0.400477	1	1	0.925057	1	1	1	1
0.513811	0.564339	0.564339	0.535851	0.707442	0.600796	0.649664	0.707725	0.660671	0.731031	0.902398	0.821601	0.933513	0.798916	0.798916	0.730519	1	0.639288	0.683725	0.730519	0.838534	0.902398	1	1	0.954278	1	1	1	1	0.927836	1	0.644359	0.874503	1	1	1	1	1	1	1	0.407791	0.407791	0.407791	1	1	0.838534	1	1	1	1
0.636545	0.685368	0.685368	0.631978	0.794851	0.748713	0.773755	0.811801	0.744383	0.764908	0.949234	0.881615	0.916952	0.854106	0.854106	0.816523	1	0.795965	0.806703	0.816523	0.921917	0.949234	1	1	0.960309	1	1	1	1	0.947337	1	0.793739	0.915303	1	1	1	1	1	1	1	0.512733	0.512733	0.512733	1	1	0.921917	1	1	1	1
0.551066	0.617979	0.617979	0.538644	0.725713	0.634004	0.666977	0.735798	0.685916	0.701945	0.894134	0.797319	0.932207	0.831021	0.831021	0.716125	1	0.689285	0.729059	0.716125	0.892169	0.894134	1	1	0.899964	1	1	1	1	0.913018	1	0.661596	0.872057	1	1	1	1	1	1	1	0.47559	0.47559	0.47559	1	1	0.892169	1	1	1	1
0.296088	0.432575	0.432575	0.356258	0.541398	0.403774	0.502731	0.583857	0.523248	0.657836	0.929322	0.6361	0.896193	0.7455	0.7455	0.769973	1	0.508546	0.547058	0.769973	0.6967	0.929322	1	1	0.950849	1	1	1	1	0.875903	1	0.314365	0.838283	1	1	1	1	1	1	1	0.44357	0.44357	0.44357	1	1	0.6967	1	1	1	1
0.544656	0.619031	0.619031	0.517938	0.759952	0.661001	0.669115	0.766899	0.696282	0.685985	0.929601	0.817912	0.907919	0.819386	0.819386	0.782313	1	0.695656	0.753218	0.782313	0.895118	0.929601	1	1	0.899425	1	1	1	1	0.881879	1	0.601036	0.851207	1	1	1	1	1	1	1	0.497828	0.497828	0.497828	1	1	0.895118	1	1	1	1
0.55616	0.612014	0.612014	0.536279	0.729935	0.621388	0.669784	0.760256	0.693433	0.683041	0.881615	0.801156	0.912105	0.826463	0.826463	0.680927	1	0.727894	0.76759	0.680927	0.920904	0.881615	1	1	0.883203	1	1	1	1	0.907102	1	0.647265	0.887985	1	1	1	1	1	1	1	0.338071	0.338071	0.338071	1	1	0.920904	1	1	1	1
0.661993	0.69191	0.69191	0.566658	0.828615	0.75813	0.735651	0.824812	0.784115	0.727385	0.920811	0.880998	0.950659	0.83044	0.83044	0.78161	1	0.705182	0.814566	0.78161	0.9518	0.920811	1	1	0.918604	1	1	1	1	0.882938	1	0.736902	0.814729	1	1	1	1	1	1	1	0.39828	0.39828	0.39828	1	1	0.9518	1	1	1	1
0.558891	0.622258	0.622258	0.505959	0.702788	0.634258	0.644939	0.718996	0.658362	0.637756	0.830025	0.7455	0.915669	0.864676	0.864676	0.704125	1	0.735651	0.785135	0.704125	0.946864	0.830025	1	1	0.935382	1	1	1	1	0.917227	1	0.700613	0.857186	1	1	1	1	1	1	1	0.437316	0.437316	0.437316	1	1	0.946864	1	1	1	1
0.588428	0.645584	0.645584	0.545911	0.756691	0.671125	0.688528	0.750587	0.689699	0.688528	0.907465	0.827125	0.91888	0.840885	0.840885	0.753369	1	0.744085	0.782548	0.753369	0.920719	0.907465	1	1	0.883468	1	1	1	1	0.919155	1	0.685505	0.854191	1	1	1	1	1	1	1	0.482054	0.482054	0.482054	1	1	0.920719	1	1	1	1
0.573441	0.655865	0.655865	0.553109	0.697816	0.594996	0.652268	0.735283	0.682017	0.695726	0.85633	0.748713	0.927558	0.886034	0.886034	0.673209	1	0.742821	0.761397	0.673209	0.931928	0.85633	1	1	0.868316	1	1	1	1	0.950659	1	0.685505	0.898885	1	1	1	1	1	1	1	0.443481	0.443481	0.443481	1	1	0.931928	1	1	1	1
0.42219	0.487678	0.487678	0.410902	0.514685	0.446552	0.516025	0.558333	0.523039	0.534139	0.649404	0.562199	0.936786	0.865715	0.865715	0.528031	1	0.550461	0.567111	0.528031	0.925982	0.649404	1	1	0.76928	1	1	1	1	0.945634	1	0.645907	0.901225	1	1	1	1	1	1	1	0.354198	0.354198	0.354198	1	1	0.925982	1	1	1	1
0.614651	0.662258	0.662258	0.615205	0.804206	0.735503	0.72753	0.797399	0.72195	0.720795	0.928022	0.861311	0.90538	0.857186	0.857186	0.814647	1	0.79708	0.809288	0.814647	0.919523	0.928022	1	1	0.921456	1	1	1	1	0.918053	1	0.734768	0.920351	1	1	1	1	1	1	1	0.573556	0.573556	0.573556	1	1	0.919523	1	1	1	1
0.523196	0.609266	0.609266	0.502882	0.693503	0.585611	0.664314	0.710846	0.656587	0.641401	0.888607	0.763074	0.92367	0.811801	0.811801	0.672132	1	0.691356	0.688183	0.672132	0.914388	0.888607	1	1	0.910738	1	1	1	1	0.89324	1	0.59197	0.878886	1	1	1	1	1	1	1	0.393018	0.393018	0.393018	1	1	0.914388	1	1	1	1
0.540857	0.602782	0.602782	0.530996	0.707796	0.601577	0.65129	0.725859	0.67611	0.712198	0.884175	0.793343	0.931462	0.829361	0.829361	0.731469	1	0.679703	0.729789	0.731469	0.882497	0.884175	1	1	0.922839	1	1	1	1	0.929601	1	0.619155	0.866407	1	1	1	1	1	1	1	0.416904	0.416904	0.416904	1	1	0.882497	1	1	1	1
[truncated: 491 more columns]
