# Supplementary material for: Identifying Small Molecule-miRNA Associations Based on Credible Negative Sample Selection and Random Walk
Source: Front Bioeng Biotechnol. 2020 Mar 17;8:131. doi: 10.3389/fbioe.2020.00131 (PMC7090022; doi:10.3389/fbioe.2020.00131)
Supplement: Table S4 — The predicted negative SMiR association scores based on CNSMiR in SM2miR2. [file Table_4.xlsx]

## Sheet: Sheet1
0	0.397286	0.405473	0.405473	0.415115	0.453527	0.503284	0.66611	0.329559	0.506516	0.671595	0.474639	0.529088	0.538321	0.458865	0.530201	0.616868	0.638202	0.725061	0.377079	0.382051	0.404663	0.55811	0.552335	0.631726	0.611402	0.638202	0.616375	0.422866	0.465427	0.409999	0.450679	0.587194	0.597321	0.70815	0.509156	0.573785	0.623816	0.581875	0.649404	0.575337	0.659087	0.41682	0.513041	0.595413	0.481909	0.495742	0.616313	0.563043	0.592029
0.112929	0	0	0	0	0	0.106097	0.138706	0.0817328	0.155036	0.157788	0.105875	0.116077	0.127467	0.103003	0.116473	0.147578	0.16778	0.224675	0.0925876	0.0960775	0.10631	0.105115	0.106469	0.157174	0.147209	0.158168	0.130589	0.10457	0.107035	0.0746981	0.0815206	0.127339	0.12711	0.143173	0.113995	0.180577	0.189797	0.186635	0.161945	0.162448	0.184059	0.0755168	0.111827	0.129225	0.14854	0.142587	0.177178	0.130877	0.141225
0.491939	0.411684	0.422951	0.422951	0.415073	0	0.515046	0.597441	0.397405	0.545747	0.632737	0.473407	0.506617	0.516283	0.470528	0.58649	0.574589	0.58837	0.689285	0.502932	0.510839	0.499874	0.504595	0.508393	0.603807	0.616498	0.626629	0.55705	0.481813	0.507682	0.465334	0.499474	0.555826	0.55811	0.616067	0.571723	0.627068	0.619898	0.595175	0.648236	0.626567	0.628072	0.397564	0.455527	0.491153	0.585845	0.581991	0.638777	0.577527	0.563099
0.143661	0.097286	0.100832	0.100832	0.110703	0.140718	0	0	0	0	0	0.135335	0.151829	0.16318	0.120116	0.14428	0.163736	0.19505	0.233587	0.116008	0.124444	0.112287	0.138803	0.134243	0.149673	0.130877	0.182027	0.164261	0.129251	0.136846	0.0973931	0.124593	0.138886	0.159231	0.160992	0.177906	0.205297	0.171581	0.174244	0.158215	0.156094	0.209926	0.107895	0.135335	0.161508	0.150123	0.161105	0.163148	0.144395	0.137024
1.75292e-08	0	0	0	0	6.51222e-08	0	2.39619e-08	0	0	6.28509e-08	0	0	0	0	0	0	0	0	0	0	0	0	0	0	0	0	0	0	0	0	0	0	0	0	0	0	0	0	0	0	0	0	0	0	0	0	0	0	0
0	2.45846e-11	3.02205e-11	3.02205e-11	0	1.756e-11	0	5.4993e-12	0	0	1.21475e-11	0	0	0	3.03291e-12	7.41364e-12	6.83544e-12	8.60236e-11	1.08152e-09	5.25837e-12	1.63074e-11	4.85797e-12	0	0	1.53407e-12	8.66525e-12	5.39534e-11	0	0	0	1.0954e-12	5.51031e-12	3.13028e-12	1.65225e-11	2.14349e-11	9.24087e-11	1.98807e-09	0	0	2.15679e-12	2.49783e-12	5.79987e-11	0	3.24664e-12	2.86921e-11	1.20929e-11	2.5547e-11	1.12113e-11	0	0
0.185741	0	0	0	0.137518	0.14668	0.175608	0.203477	0.148421	0.223086	0.208191	0.170282	0.185204	0.199508	0.176312	0.192242	0.222417	0.255918	0.31816	0.174436	0.183452	0.178851	0.177444	0.17828	0.233844	0.222017	0.233354	0.191169	0.17787	0.17663	0.137079	0.15224	0.20707	0.200208	0.228413	0.213013	0.270956	0.272968	0.26759	0.2345	0.235864	0.264901	0.132232	0.17964	0.205338	0.27139	0.266042	0.252915	0.188794	0.21295
0	0.0143558	0.0148197	0.0148197	0.0105619	0.0165561	0.0141364	0.0213586	0.0113459	0.0212457	0.0230382	0	0	0	0	0.00882382	0	0	0.0359258	0.00999071	0.0124579	0.00855619	0.0135794	0.0130261	0.0143846	0.0155546	0.0209378	0.0157518	0.0098528	0.0107634	0.0103662	0.0135523	0.0151979	0.0178581	0.0281474	0.0259366	0.0421888	0.0192759	0.0179889	0.0151827	0.010329	0.0260301	0.00924844	0	0	0.016845	0.0172663	0.0145161	0.0149551	0.017466
0.189911	0	0	0	0	0.160542	0.172165	0.208274	0.126097	0.237426	0.223711	0.158437	0.167479	0.180468	0.1585	0.179281	0.217317	0.241279	0.309252	0.145352	0.148496	0.170112	0.177249	0.178191	0.239357	0.216125	0.186225	0.184004	0.136245	0.136559	0.136901	0.158865	0.160879	0.159933	0.220491	0.21312	0.274199	0.274282	0.272259	0.237023	0.238401	0.26947	0.0951977	0.13996	0.154772	0.27101	0.261872	0.257458	0.198216	0.216817
0.484664	0.233634	0.231332	0.231332	0.277149	0.466452	0.367034	0.689837	0.092773	0.386934	0.67611	0.209151	0.239118	0.243753	0.205831	0.274858	0.472319	0.477639	0.509258	0.232748	0.236502	0.277094	0.308294	0.309902	0.410656	0.411108	0.37102	0.341571	0.254718	0.293846	0.188794	0.226933	0.228253	0.233424	0.48085	0.403976	0.417571	0.430676	0.370427	0.484373	0.446284	0.429386	0.161411	0.293581	0.339969	0.419245	0.4187	0.462504	0.357328	0.374262
0.458452	0.215283	0.217034	0.217034	0.320844	0.378591	0.463245	0.645519	0.220998	0.474829	0.657178	0.365496	0.411643	0.420126	0.345971	0.460473	0.576777	0.582865	0.672603	0.332007	0.333404	0.335478	0.42384	0.426135	0.57241	0.522359	0.486412	0.476399	0.331808	0.371911	0.329955	0.374636	0.434482	0.430245	0.576719	0.470434	0.517317	0.613423	0.550185	0.649274	0.577874	0.561244	0.232306	0.363891	0.413747	0.505554	0.504746	0.608475	0.519338	0.496734
6.31218e-08	0	0	0	6.28447e-08	9.03206e-08	5.32536e-08	5.06868e-08	2.96862e-07	3.48579e-07	5.49468e-08	1.5215e-07	2.20052e-07	4.24523e-07	0	1.13258e-07	7.57066e-08	1.90846e-07	1.71106e-06	1.31521e-07	2.2869e-07	0	2.46522e-08	2.35298e-08	2.59343e-08	1.17186e-07	5.0789e-07	4.62641e-08	1.26377e-07	1.30695e-07	3.2739e-08	7.28619e-08	7.38522e-08	1.67029e-07	7.72824e-08	2.12994e-07	0	2.03602e-07	2.40175e-07	2.94816e-08	7.02574e-08	2.05114e-07	6.24625e-08	6.32988e-08	1.32856e-07	1.76349e-07	2.28758e-07	1.22936e-07	4.30157e-08	0
0.135024	0.0896896	0.0913461	0.0913461	0.108827	0.118174	0.129847	0.178458	0.0674142	0.180703	0.184926	0.137876	0.159072	0.17001	0.127365	0.128208	0.175872	0.221529	0.268233	0.0911453	0.102571	0.108316	0.1469	0.143159	0.148243	0.155315	0.162578	0.160205	0.127123	0.138373	0.0830427	0.106288	0.140563	0.159693	0.201937	0.132245	0.22038	0.191322	0.184077	0.165315	0.185463	0.211232	0.0922088	0.130289	0.160333	0.125243	0.134903	0.180703	0.155098	0.1727
0	0	0	0	1.11592e-08	3.42767e-08	9.18678e-09	1.70912e-08	0	1.1587e-07	1.99009e-08	0	0	0	0	0	1.51874e-08	7.00329e-08	5.36392e-07	1.48065e-08	3.07585e-08	0	0	0	4.89525e-09	0	0	1.16589e-08	1.1802e-08	1.20729e-08	4.0909e-09	1.63375e-08	1.96675e-08	4.30932e-08	4.32184e-08	8.83464e-08	6.01945e-07	3.96054e-08	5.48809e-08	6.31271e-09	7.64434e-09	7.8954e-08	0	7.10477e-09	2.86504e-08	2.07172e-08	3.37833e-08	1.6783e-08	8.24961e-09	1.0947e-08
0.0558883	0.0519382	0.0522142	0.0522142	0.031089	0.0429852	0.0348361	0.094666	0.0139301	0.0568522	0.0960871	0.0246865	0.0468315	0.0490066	0.0336514	0.0591842	0.0846526	0.10836	0.148793	0.0327157	0.0360085	0.0453566	0.0230382	0.0230682	0.0406279	0.0793569	0.0800423	0.0481083	0.0187624	0.0360662	0.018639	0.0225911	0.034102	0.0392502	0.094865	0.0779724	0.102008	0.0596894	0.0332301	0.0760397	0.0506204	0.0562584	0	0.0362905	0.067786	0.066205	0.0652193	0.0909268	0.0399111	0.050192
0.115244	0.100802	0.0989144	0.0989144	0.146915	0.151571	0.17475	0.17771	0.0560394	0.198255	0.164064	0.118754	0.131638	0.137367	0.119529	0.13701	0.171135	0.181809	0.264848	0.150303	0.151784	0.109394	0.103716	0.103168	0.148585	0.130576	0.141268	0.171873	0.125043	0.136381	0.115915	0.136422	0.140802	0.144381	0.174785	0.129316	0.216839	0.200228	0.193883	0.189323	0.170759	0.197286	0.0757286	0.129212	0.142246	0.111962	0.119326	0.172372	0.169467	0.165216
0.0235107	0.0285243	0.0303518	0.0303518	0	0.0281728	0.0131544	0.0426725	0.00734379	0.0214915	0.0601749	0.0166191	0.0264315	0.0298879	0.0181008	0.0175448	0.0393563	0.0593265	0.0784417	0	0	0.0126171	0.0288081	0.0267399	0.0317044	0.024957	0.0358361	0.0419071	0.00955491	0.0141237	0.00754478	0.010876	0.0209189	0.0307582	0.0548913	0.0237826	0.0452162	0.0351722	0.0318156	0.034607	0.0243287	0.049208	0.0160652	0.0196515	0.0408071	0.0165445	0.0193048	0.0380863	0.0275047	0.0321289
0.00290623	0.00368568	0.00384416	0.00384416	0.00369786	0.00538951	0.00404773	0.00629185	0	0.00797455	0.0068227	0.0036279	0.0048908	0.00600898	0.00317356	0.00410151	0.00602583	0.00959417	0.0159579	0.00313602	0.00373316	0.00302392	0.00365047	0.00337486	0.00538036	0.00416058	0.00633415	0.00557479	0.00400144	0.00426676	0.00266354	0.00340844	0.00477768	0.00655911	0.00759625	0	0.0133318	0.00718471	0.00803298	0.00486932	0.00523965	0.00915642	0.00294838	0.00480691	0.00771106	0	0	0.00457156	0.00480115	0.00568571
0.204682	0.12473	0.122579	0.122579	0.175415	0.186635	0.241907	0.337092	0.105526	0.240244	0.302613	0.200288	0.220028	0.227456	0.209067	0.243315	0.300082	0.301646	0.373775	0.168672	0.171238	0.192204	0.194388	0.194446	0.290283	0.285789	0.288056	0.248404	0.161815	0.173149	0.159917	0.183893	0.223823	0.217013	0.338105	0.255023	0.224742	0.33204	0.289645	0.306542	0.282804	0.299153	0.136218	0.205666	0.219106	0.254361	0.251604	0.308912	0.269631	0.273816
0.130016	0.0843905	0.0812439	0.0812439	0.109066	0.126844	0.123613	0.116263	0.0790322	0.163458	0.117068	0.122187	0.129277	0.131928	0.11742	0.130328	0.149943	0.159135	0.208108	0.11923	0.121919	0.147386	0.103199	0.102479	0.144165	0	0.157647	0.151042	0.130837	0.137807	0.108435	0.104884	0.127059	0.127072	0.141933	0.131401	0.168301	0.186616	0.178816	0.159151	0.157804	0.176718	0.102889	0.14718	0.157631	0.144598	0.142004	0.176594	0.150484	0.158373
0.0107947	0.00790547	0.00834911	0.00834911	0.00643953	0.015163	0.00769488	0.0132786	0	0.0156294	0.0177761	0.00480643	0.00642216	0.00734967	0.00408146	0.00625797	0.0112162	0.0161215	0.0268766	0.00530344	0.00639269	0.006295	0.00774893	0.00762365	0.00938352	0.0096548	0.0138565	0.0115762	0.00713317	0.00833326	0	0	0	0	0.0172646	0.016566	0.0216923	0.0121929	0.0120837	0.0102847	0.00964226	0.0131886	0.00417684	0.00799851	0.0124791	0.00959896	0.0103249	0.00991705	0.0091876	0.00899578
0.0346797	0.0307735	0.0320775	0.0320775	0.0367102	0.0407378	0.0349723	0.0515192	0.0244702	0.0578848	0.0565574	0.0348187	0.0429293	0.0481516	0.0283168	0.0381855	0.0466958	0.0671988	0.0932193	0.0296646	0.0368242	0	0.0415109	0.039967	0.0366735	0.0426597	0.0532371	0.0408642	0.0359438	0.0418108	0.0229646	0.0344344	0.03712	0.0470239	0.0612985	0.0575098	0.0833089	0.0491096	0.0474158	0.0409911	0.0489038	0.0668436	0.0202622	0.0311762	0.0441572	0.0419532	0.0472738	0	0.0372055	0.042728
0.00356782	0.00368384	0.00377181	0.00377181	0.00270866	0.00865083	0.00278697	0.00686582	0	0.0053045	0.00889292	0	0	0	0	0	0.00536532	0.00975086	0.0136039	0	0	0.00202295	0.0038859	0.00371009	0.00355429	0.0029416	0.00410397	0.00394384	0.00265582	0.00319586	0.00151037	0.00254506	0.00226473	0.00335367	0.0086855	0.00804986	0.0126487	0.00425526	0.00468308	0.00358248	0.00318724	0.00816825	0.00206712	0.003126	0.00584482	0.00404449	0.00488542	0.00360476	0.00284356	0.00363771
0.032791	0.0271033	0.0280266	0.0280266	0.0213843	0.0363231	0.0255326	0.0465048	0.0164768	0.0449367	0.0468971	0.0243384	0.0312105	0.0342558	0.0249146	0.0349268	0.04137	0.0542203	0.0858632	0.0239425	0.0267988	0.0244384	0.0238756	0.023766	0.0288946	0.0437178	0.043011	0.0351581	0.0201813	0.0254816	0.0163113	0.021333	0.0248499	0.0293372	0.0502522	0.0517775	0.066477	0.0413534	0.0349758	0.0364833	0.0361384	0.0429465	0	0.02484	0.0315968	0.036582	0.0378093	0.041991	0.0260015	0.0356752
5.50348e-08	1.45542e-07	1.57349e-07	1.57349e-07	4.60011e-08	0	2.6093e-08	4.98175e-08	0	4.73081e-07	6.67441e-08	0	1.36943e-07	2.93262e-07	0	8.52907e-08	9.85699e-08	4.51902e-07	1.88403e-06	5.8228e-08	1.08523e-07	1.0001e-07	0	0	0	2.05176e-07	6.40639e-07	6.01154e-08	0	7.05531e-08	0	0	0	0	7.2484e-08	3.83165e-07	1.83916e-06	1.58787e-07	0	3.5672e-08	0	0	1.48703e-08	0	1.3275e-07	1.39877e-07	2.10033e-07	1.75137e-07	4.78785e-08	7.17126e-08
0.33946	0.201171	0.206181	0.206181	0.233657	0.338985	0.312047	0.449284	0.16656	0.353631	0.491448	0.259214	0.298167	0.308017	0.239476	0.293317	0.408526	0.447043	0.52819	0.250649	0.257046	0.215952	0.330781	0.32436	0.387787	0.359838	0.354198	0.358223	0.253523	0.293993	0.225598	0.28207	0.301827	0.327162	0.450634	0.40329	0.409671	0.381403	0.35544	0.418156	0.410861	0.454481	0.178762	0.283569	0.339087	0.357901	0.369723	0.384082	0.304952	0.361606
0.0705947	0.0623058	0.0628566	0.0628566	0.0500366	0.06669	0.058239	0.114647	0.0266891	0.0920798	0.117138	0.0411348	0.0622809	0.0653629	0.049628	0.0829929	0.100409	0.127633	0.175626	0.0599647	0.0647126	0.0575904	0.0413989	0.0413328	0.0630328	0.0963662	0.0958664	0.0680236	0.0372911	0.0576192	0.0335271	0.0423749	0.051165	0.057723	0.114773	0.110549	0.14392	0.0835926	0.0583381	0.0930331	0.0777933	0.0830178	0	0.0511138	0.077537	0.0939117	0.0931541	0.105378	0.0540903	0.0735566
0.134714	0.130042	0.131047	0.131047	0	0.152118	0.121189	0.186897	0.103467	0.149928	0.198454	0.120008	0.138359	0.150649	0.11241	0.159757	0.16696	0.203579	0.231842	0.124183	0.141112	0.123206	0.149121	0.143302	0.155969	0.143517	0.190006	0.15397	0.128941	0.148972	0.105589	0.134728	0.131651	0.155222	0.191896	0.1823	0.228642	0.168503	0.160735	0.161395	0.146651	0.203213	0.0934714	0.129834	0.161993	0.146314	0.153908	0.1682	0.14283	0.14646
0.187458	0.163376	0.166493	0.166493	0.138429	0.165382	0.162594	0.324166	0.075464	0.191207	0.348959	0.129964	0.203885	0.212184	0.146051	0.207941	0.288893	0.327326	0.425156	0	0	0.157757	0.175801	0.170044	0.219654	0.256866	0.284449	0.267376	0.100872	0.148199	0.101805	0.120116	0.183013	0.199808	0.348436	0.22342	0.266975	0.294316	0.212715	0.314145	0.210199	0.251277	0.111973	0.148972	0.246424	0.212057	0.225576	0.307187	0.236478	0.227001
0.150981	0.103872	0.100199	0.100199	0.143819	0.1469	0.164886	0.201533	0.0950169	0.202341	0.165945	0.139345	0.152819	0.161427	0.138387	0.161185	0.174279	0.180252	0.25818	0.13922	0.149643	0.0797467	0.133989	0.136723	0.155579	0.196617	0.21436	0.145759	0.132788	0.143259	0.106917	0.127098	0.159167	0.159965	0.196184	0.18643	0.202584	0.214488	0.189911	0.203701	0.190539	0.203926	0.0844919	0.145453	0.15337	0.196872	0.19911	0.113813	0.181536	0.171718
0.0844074	0.0553267	0.0560562	0.0560562	0.083459	0.101489	0.0996591	0.113449	0.0606582	0.126097	0.111414	0.081488	0.0934901	0.0988255	0.0777233	0.0990629	0.107378	0.113166	0.174261	0.0856831	0.0894925	0.0767118	0.0799383	0.0781442	0.0890729	0.115175	0.114635	0.0935181	0.0700392	0.0783789	0.0723674	0.0892334	0.0973834	0.103416	0.113631	0.122935	0.137821	0.119828	0.109986	0.111181	0.107163	0.124581	0.0517619	0.0819538	0.0960967	0.116741	0.121286	0.11841	0	0.0934994
0.480417	0.320844	0.319595	0.319595	0.397325	0.510584	0.576027	0.777322	0.261479	0.574762	0.742301	0.384389	0.428057	0.426518	0.420378	0.55035	0.654686	0.655996	0.789623	0.456257	0.454299	0.375799	0.467854	0.469306	0.681063	0.631094	0.55973	0.47213	0.342631	0.383621	0.353207	0.479601	0.508698	0.504393	0.753972	0.652072	0.622819	0.666577	0.593333	0.77391	0.664779	0.674219	0.218297	0.37969	0.42021	0.658889	0.662523	0.67726	0.566374	0.571438
0.0395456	0	0	0	0.030367	0	0.0356716	0.0415773	0.0312824	0.0665368	0.0561741	0.0359545	0.043192	0.0489381	0.0355861	0.0372166	0.0573949	0.0765126	0.104277	0.0284758	0.0313074	0.0370014	0.0375531	0.0379912	0.0510066	0.0619641	0.0650174	0.0518086	0.0361637	0.0382925	0	0	0.0423622	0.0451755	0.0586188	0.046556	0.0843905	0.0767655	0.0765662	0.0576307	0.0589657	0.0729413	0.0265268	0.0390427	0.054623	0.0517361	0.0504335	0.0629069	0.0523031	0.0544703
2.50219e-09	4.82334e-09	5.56371e-09	5.56371e-09	4.1036e-09	7.32993e-09	4.65465e-09	2.28797e-09	2.54182e-08	5.51836e-08	2.68067e-09	9.06994e-09	1.44771e-08	2.93463e-08	6.97105e-09	1.08804e-08	5.08739e-09	1.99647e-08	1.82868e-07	1.01226e-08	2.07276e-08	0	1.47413e-09	1.2763e-09	1.48731e-09	8.22079e-09	3.89612e-08	0	0	0	0	3.87547e-09	6.13473e-09	1.85573e-08	5.04585e-09	2.69091e-08	2.21953e-07	2.12077e-08	2.68527e-08	2.62654e-09	4.09254e-09	2.23554e-08	0	0	0	1.69246e-08	2.69927e-08	1.30784e-08	4.14858e-09	5.12159e-09
2.10956e-08	1.00934e-07	1.34689e-07	1.34689e-07	1.27849e-08	7.52161e-08	0	2.86733e-08	0	0	1.06587e-07	2.26547e-08	6.30524e-08	1.19053e-07	1.31875e-08	0	4.81281e-08	3.41063e-07	1.4342e-06	0	0	0	2.66547e-08	2.20468e-08	1.39261e-08	3.00441e-08	1.25432e-07	8.94666e-08	0	0	0	0	2.1121e-08	9.07189e-08	1.65748e-07	0	0	5.32856e-08	8.29606e-08	1.47518e-08	2.20291e-08	3.08915e-07	1.65613e-08	1.72855e-08	1.3814e-07	0	0	3.5672e-08	1.38373e-08	3.35107e-08
0.373029	0.225237	0.226956	0.226956	0.359874	0.470011	0.512118	0.682495	0.224428	0.510533	0.660935	0.315089	0.350008	0.352114	0.320844	0.428313	0.599356	0.60544	0.708716	0.418952	0.425581	0.205255	0.40164	0.396531	0.603445	0.466919	0.438893	0.328375	0.250499	0.270793	0.260853	0.460934	0.470857	0.481331	0.670588	0.584499	0.593392	0.626692	0.568929	0.673882	0.574877	0.618165	0.150409	0.267109	0.294375	0.596545	0.595473	0.578336	0.521576	0.552888
0.40438	0.214403	0.219106	0.219106	0.296473	0.420631	0.403936	0.639608	0.153033	0.462828	0.659351	0.262711	0.307925	0.313173	0.260357	0.341503	0.513349	0.550405	0.614713	0.310895	0.319659	0.221951	0.334573	0.330814	0.459645	0.429257	0.391449	0.366777	0.252941	0.296176	0.228093	0.338308	0.347288	0.363382	0.574072	0.482536	0.512016	0.476304	0.428828	0.540695	0.497032	0.522829	0.133694	0.278705	0.331808	0.470904	0.485197	0.512221	0.391332	0.427159
1.51502e-05	2.45058e-05	2.59666e-05	2.59666e-05	1.33954e-05	3.25348e-05	1.30203e-05	2.54321e-05	0	8.41256e-05	4.18466e-05	1.73937e-05	3.06371e-05	4.63959e-05	1.44271e-05	1.94337e-05	1.66567e-05	6.42069e-05	0.000209246	0	0	8.9237e-06	1.47835e-05	1.29995e-05	1.12123e-05	1.94999e-05	0	2.74732e-05	0	0	5.62044e-06	1.5986e-05	0	0	5.3716e-05	7.83676e-05	0.000294892	2.95567e-05	3.48729e-05	1.08711e-05	1.97255e-05	4.92648e-05	0	0	0	1.68039e-05	2.34439e-05	2.45967e-05	8.5987e-06	1.62975e-05
0.579378	0.363528	0.360162	0.360162	0.493565	0.542048	0.567849	0.7226	0.342974	0.599835	0.724408	0.467526	0.490711	0.500624	0.442816	0.511504	0.656193	0.662854	0.727239	0.480898	0.489241	0.424943	0.484761	0.487971	0.625377	0.547113	0.561019	0.534459	0.503133	0.532059	0.44468	0.483212	0.524505	0.529247	0.649209	0.591437	0.607623	0.6432	0.606591	0.656193	0.671729	0.648107	0.354056	0.523143	0.543949	0.62977	0.621201	0.627131	0.588017	0.562536
[truncated: 236 more columns]
